# Supplementary material for: Spatial transcriptome and single-cell sequencing reveal the role of nucleotide metabolism in breast cancer progression and tumor microenvironment
Source: Front Oncol. 2026 Jan 14;15:1703778. doi: 10.3389/fonc.2025.1703778 (PMC12847018; doi:10.3389/fonc.2025.1703778)
Supplement: Supplementary file 3 [file Table1.xlsx]

## Sheet: Sheet1
Supplementary Table 1. Data sets resources included in this study.
Data	Database	Accession number
Transcriptome datasets
BRCA-Cohort 1	The Cancer Genome Atlas ((http://cancergenome.nih.gov/))	TCGA-BRCA
BRCA-Cohort 2	DOI: 10.1186/1471-2407-11-143	GSE20685
BRCA-Cohort 3	DOI: 10.1093/annonc/mds280	GSE88770
Single-cell datasets
BRCA	DOI: 10.15252/embj.2020107333	GSE161529
NSCLC	DOI: 10.1002/cam4.2113	GSE117570
OV	DOI: 10.1371/journal.pone.0206785	GSE118828
LIHC	DOI: 10.1158/0008-5472.CAN-20-3175	GSE166635
LSCC	DOI: 10.1002/ijc.33192	GSE150321
Immunotherapy cohorts
Bladder cancer	DOI: 10.1016/S0140-6736(16)32455-2	IMvigor210
Melanoma	DOI: 10.1016/j.ccell.2019.01.003	PRJEB23709
Melanoma	DOI: 10.1016/j.cell.2017.09.028	GSE91061
Melanoma	DOI: 10.1126/science.aad0095	phs000452
Melanoma	DOI: 10.1016/j.cell.2017.01.010	GSE78220
Renal clear cell carcinoma	DOI: 10.1038/s41591-020-0839-y	Braun_2020
Spatial transcriptomics datasets
BRCA	https://www.10xgenomics.com/	10x Genomics
BRCA	DOI: 10.1038/s41588-022-01141-9	GSE203612
