# Supplementary material for: Spatial transcriptome and single-cell sequencing reveal the role of nucleotide metabolism in breast cancer progression and tumor microenvironment
Source: Front Oncol. 2026 Jan 14;15:1703778. doi: 10.3389/fonc.2025.1703778 (PMC12847018; doi:10.3389/fonc.2025.1703778)
Supplement: Supplementary file 4 [file Table2.xlsx]

## Sheet: Sheet1
Supplementary Table 2: The marker genes of cell type in scRNA data.
Gene	p_val	avg_log2FC	pct.1	pct.2	p_val_adj	cluster
DCN	0	5.44624257366094	0.846	0.041	0	Fibroblasts
MMP3	0	5.17447436411653	0.322	0.059	0	Fibroblasts
COL1A2	0	4.60717255499176	0.58	0.04	0	Fibroblasts
LUM	0	4.52122621573653	0.745	0.029	0	Fibroblasts
TNFAIP6	0	4.49821016882842	0.771	0.06	0	Fibroblasts
COL1A1	0	4.44385712207877	0.505	0.043	0	Fibroblasts
CFD	0	4.2491465579545	0.487	0.169	0	Fibroblasts
APOD	0	4.18581404734991	0.725	0.084	0	Fibroblasts
COL3A1	0	4.05488228376107	0.425	0.031	0	Fibroblasts
GSN	0	3.22799141482948	0.697	0.298	0	Fibroblasts
GEM	0	3.21991743235188	0.738	0.105	0	Fibroblasts
CXCL1	0	3.20224583376771	0.575	0.191	0	Fibroblasts
CCDC80	0	3.10894417843901	0.569	0.028	0	Fibroblasts
CXCL3	0	3.01042919851995	0.58	0.196	0	Fibroblasts
MEG3	0	2.98945337029519	0.68	0.048	0	Fibroblasts
SFRP2	0	2.94042668054995	0.426	0.01	0	Fibroblasts
FBLN1	0	2.91074760589548	0.56	0.034	0	Fibroblasts
SPARC	0	2.86273122299321	0.536	0.103	0	Fibroblasts
CXCL2	0	2.79058469601791	0.703	0.244	0	Fibroblasts
CTSL	0	2.76383293407843	0.745	0.177	0	Fibroblasts
TIMP1	0	2.75733800027617	0.805	0.45	0	Fibroblasts
MMP2	0	2.72386012252481	0.619	0.02	0	Fibroblasts
POSTN	0	2.65224837026497	0.27	0.022	0	Fibroblasts
MEDAG	0	2.52512184758793	0.493	0.041	0	Fibroblasts
C1R	0	2.50908919912438	0.563	0.045	0	Fibroblasts
FN1	0	2.49456492855489	0.485	0.118	0	Fibroblasts
SERPINF1	0	2.48530695920772	0.567	0.045	0	Fibroblasts
CTGF	0	2.47336797377904	0.486	0.093	0	Fibroblasts
COL6A2	0	2.46252171935895	0.667	0.128	0	Fibroblasts
PTGS2	0	2.45969427804256	0.434	0.029	0	Fibroblasts
IGFBP6	0	2.44929726875888	0.417	0.024	0	Fibroblasts
COL6A3	0	2.43944925241279	0.556	0.023	0	Fibroblasts
TIMP3	0	2.4105129419304	0.637	0.113	0	Fibroblasts
C1S	0	2.39778	0.562	0.03	0	Fibroblasts
THBS2	0	2.37589151340201	0.539	0.012	0	Fibroblasts
AKR1C1	0	2.35924999497944	0.423	0.058	0	Fibroblasts
TAC1	0	2.3531330925909	0.277	0.011	0	Fibroblasts
COL6A1	0	2.32193935516334	0.555	0.115	0	Fibroblasts
AEBP1	0	2.3180567035343	0.506	0.037	0	Fibroblasts
RARRES2	0	2.31352619164259	0.49	0.05	0	Fibroblasts
PRRX1	0	2.30261106875074	0.656	0.038	0	Fibroblasts
CXCL8	0	2.28796360045214	0.483	0.251	0	Fibroblasts
HSPA6	0	2.26631826313942	0.294	0.135	0	Fibroblasts
SERPING1	0	2.2452395702132	0.624	0.103	0	Fibroblasts
CEBPB	0	2.18944821340918	0.748	0.4	0	Fibroblasts
PLIN2	0	2.18873501168916	0.627	0.196	0	Fibroblasts
HSPA1A	0	2.17319355418272	0.66	0.603	0	Fibroblasts
VCAN	0	2.17203402209912	0.445	0.041	0	Fibroblasts
CTSK	0	2.16462062054409	0.503	0.024	0	Fibroblasts
VIM	0	2.14032277115793	0.93	0.462	0	Fibroblasts
CXCL12	0	2.13787523226118	0.467	0.032	0	Fibroblasts
FSTL1	0	2.07106754180996	0.522	0.082	0	Fibroblasts
SERPINE2	0	2.04271740856738	0.392	0.064	0	Fibroblasts
KDM6B	0	2.02746795507491	0.597	0.202	0	Fibroblasts
TIMP2	0	2.00501796979255	0.528	0.115	0	Fibroblasts
CLMP	0	1.97229793760493	0.513	0.049	0	Fibroblasts
COL5A2	0	1.94642543298686	0.322	0.014	0	Fibroblasts
DPT	0	1.92852524102892	0.418	0.003	0	Fibroblasts
IL1R1	0	1.9246349229456	0.59	0.113	0	Fibroblasts
INHBA	0	1.91942921687645	0.352	0.06	0	Fibroblasts
ID3	0	1.91102297888569	0.61	0.249	0	Fibroblasts
ANXA5	0	1.87751878462745	0.838	0.454	0	Fibroblasts
FGF7	0	1.85722297527941	0.392	0.03	0	Fibroblasts
MFAP5	0	1.85383425410671	0.287	0.006	0	Fibroblasts
BGN	0	1.85211287892603	0.277	0.033	0	Fibroblasts
C3	0	1.83851193853425	0.382	0.067	0	Fibroblasts
ABL2	0	1.83760251599325	0.583	0.185	0	Fibroblasts
CFH	0	1.83615151273305	0.387	0.012	0	Fibroblasts
HSPH1	0	1.8255419499087	0.614	0.377	0	Fibroblasts
RND3	0	1.82219879972314	0.618	0.222	0	Fibroblasts
PCOLCE	0	1.79395274518095	0.467	0.035	0	Fibroblasts
CTHRC1	0	1.78836580403192	0.295	0.074	0	Fibroblasts
PLAC9	0	1.78374582335468	0.368	0.027	0	Fibroblasts
OGN	0	1.77664389040795	0.347	0.004	0	Fibroblasts
MTRNR2L1	0	1.74374376317138	0.267	0.052	0	Fibroblasts
MFAP4	0	1.72943246242773	0.377	0.005	0	Fibroblasts
UAP1	0	1.72613126236182	0.6	0.228	0	Fibroblasts
LGALS1	0	1.72457685467153	0.891	0.573	0	Fibroblasts
EGR1	0	1.71924559978555	0.525	0.309	0	Fibroblasts
MAFB	0	1.70444016726767	0.473	0.179	0	Fibroblasts
PLPP3	0	1.69790837911398	0.586	0.138	0	Fibroblasts
IGFBP7	0	1.68639228667408	0.582	0.15	0	Fibroblasts
FGFR1	0	1.67467470692384	0.642	0.206	0	Fibroblasts
NNMT	0	1.60056261992967	0.657	0.217	0	Fibroblasts
IER3	0	1.59962180606973	0.684	0.56	0	Fibroblasts
SRPX	0	1.57670684758193	0.413	0.015	0	Fibroblasts
ARID5B	0	1.55168126480042	0.711	0.323	0	Fibroblasts
IGFBP4	0	1.54658922622074	0.51	0.165	0	Fibroblasts
C11orf96	0	1.53287156768809	0.523	0.08	0	Fibroblasts
FBLN2	0	1.53269295366197	0.282	0.013	0	Fibroblasts
TCEAL9	0	1.52654686109986	0.53	0.206	0	Fibroblasts
HTRA1	0	1.52304027115226	0.343	0.026	0	Fibroblasts
CALD1	0	1.50304688515597	0.623	0.223	0	Fibroblasts
FBN1	0	1.49625236280409	0.301	0.013	0	Fibroblasts
WTAP	0	1.47456778413225	0.68	0.392	0	Fibroblasts
ERRFI1	0	1.46986811080514	0.558	0.245	0	Fibroblasts
GPC3	0	1.46359053564493	0.314	0.022	0	Fibroblasts
MTRNR2L12	0	1.46249261478019	0.705	0.437	0	Fibroblasts
DNAJA1	0	1.45571346244362	0.708	0.525	0	Fibroblasts
GFPT2	0	1.45254113403591	0.416	0.018	0	Fibroblasts
LHFPL6	0	1.44748550518983	0.46	0.055	0	Fibroblasts
NBL1	0	1.4402245686869	0.434	0.111	0	Fibroblasts
COL12A1	0	1.43773983278287	0.31	0.041	0	Fibroblasts
LRP1	0	1.4355533972799	0.428	0.041	0	Fibroblasts
CAVIN1	0	1.41787322096738	0.575	0.158	0	Fibroblasts
MTRNR2L8	0	1.41700840349286	0.72	0.433	0	Fibroblasts
CYR61	0	1.40695459966332	0.527	0.258	0	Fibroblasts
SPON2	0	1.40332338759894	0.354	0.03	0	Fibroblasts
THAP2	0	1.39641166858542	0.325	0.081	0	Fibroblasts
HSP90AB1	0	1.38161028522449	0.934	0.843	0	Fibroblasts
HSPD1	0	1.37269643769753	0.756	0.564	0	Fibroblasts
PPP1R15A	0	1.36862690038306	0.757	0.431	0	Fibroblasts
IGF1	0	1.36444378271467	0.294	0.009	0	Fibroblasts
MCL1	0	1.36184132166493	0.746	0.479	0	Fibroblasts
VEGFA	0	1.35993394088008	0.456	0.212	0	Fibroblasts
SOD3	0	1.35458447030853	0.365	0.032	0	Fibroblasts
TWIST2	0	1.34234699611179	0.305	0.008	0	Fibroblasts
BASP1	0	1.34228384597501	0.412	0.105	0	Fibroblasts
MAP1B	0	1.34137269625287	0.515	0.169	0	Fibroblasts
THY1	0	1.32113671360328	0.26	0.013	0	Fibroblasts
SERPINE1	0	1.31096670625742	0.486	0.093	0	Fibroblasts
SRGAP1	0	1.31059446941895	0.492	0.209	0	Fibroblasts
PDPN	0	1.3086757001883	0.324	0.022	0	Fibroblasts
SPHK1	0	1.30726504602705	0.478	0.137	0	Fibroblasts
NFKBIA	0	1.29911425366051	0.821	0.545	0	Fibroblasts
SNAI2	0	1.29264989310611	0.323	0.04	0	Fibroblasts
MXRA8	0	1.28789828278129	0.351	0.035	0	Fibroblasts
CRISPLD2	0	1.28434202672491	0.458	0.056	0	Fibroblasts
CCL2	0	1.28153536148192	0.503	0.185	0	Fibroblasts
CPE	0	1.27773200061991	0.448	0.111	0	Fibroblasts
COL14A1	0	1.27769256676127	0.312	0.02	0	Fibroblasts
ATP13A3	0	1.27641197910687	0.551	0.223	0	Fibroblasts
EIF1B	0	1.27614216405736	0.623	0.366	0	Fibroblasts
DUSP1	0	1.26324281893291	0.695	0.504	0	Fibroblasts
KCNQ1OT1	0	1.25886617168306	0.426	0.179	0	Fibroblasts
PDGFRL	0	1.2559537605585	0.315	0.015	0	Fibroblasts
GPRC5A	0	1.25489555580183	0.483	0.267	0	Fibroblasts
CDH11	0	1.25065911742353	0.333	0.013	0	Fibroblasts
NID1	0	1.2480784492307	0.348	0.022	0	Fibroblasts
TOP1	0	1.22929803876989	0.643	0.44	0	Fibroblasts
BTG3	0	1.21775789088175	0.544	0.219	0	Fibroblasts
BAG3	0	1.21277699940073	0.453	0.216	0	Fibroblasts
GPNMB	0	1.21080403067591	0.441	0.093	0	Fibroblasts
DAB2	0	1.20275078605505	0.49	0.124	0	Fibroblasts
KLHL21	0	1.19142257425251	0.332	0.121	0	Fibroblasts
JMJD1C	0	1.19132325686301	0.539	0.263	0	Fibroblasts
DDX21	0	1.19051277839001	0.719	0.503	0	Fibroblasts
CREB5	0	1.18828813348071	0.343	0.07	0	Fibroblasts
IGFBP5	0	1.18081139456777	0.381	0.139	0	Fibroblasts
SOCS3	0	1.17515892865739	0.418	0.198	0	Fibroblasts
GSTO1	0	1.16671955933313	0.536	0.338	0	Fibroblasts
CLEC2B	0	1.16567190414267	0.462	0.13	0	Fibroblasts
TENT5A	0	1.16463521221044	0.351	0.103	0	Fibroblasts
MEG8	0	1.16421383644148	0.282	0.013	0	Fibroblasts
NFKB1	0	1.16314173770765	0.453	0.182	0	Fibroblasts
SPARCL1	0	1.15347380036258	0.471	0.118	0	Fibroblasts
HSPE1	0	1.14613029585474	0.756	0.669	0	Fibroblasts
OAF	0	1.13160523715447	0.321	0.03	0	Fibroblasts
ANGPTL4	0	1.11533399069714	0.3	0.12	0	Fibroblasts
ZBTB20	0	1.11286761635442	0.473	0.219	0	Fibroblasts
PDGFRA	0	1.11273632119096	0.275	0.008	0	Fibroblasts
EIF5	0	1.11121554049441	0.751	0.537	0	Fibroblasts
PDGFRB	0	1.10583616863061	0.328	0.025	0	Fibroblasts
EFEMP1	0	1.10149366801514	0.312	0.055	0	Fibroblasts
LTBP4	0	1.09791175318694	0.312	0.069	0	Fibroblasts
CD63	0	1.09558382485497	0.941	0.783	0	Fibroblasts
TAGLN	0	1.09223681373732	0.324	0.141	0	Fibroblasts
NAF1	0	1.0831589699484	0.256	0.078	0	Fibroblasts
SERPINH1	0	1.07400587453801	0.386	0.152	0	Fibroblasts
CYP1B1	0	1.07192066455696	0.474	0.17	0	Fibroblasts
HNRNPH3	0	1.06829760397265	0.55	0.296	0	Fibroblasts
EMP1	0	1.06519192997964	0.628	0.234	0	Fibroblasts
MRC2	0	1.05965807485088	0.293	0.018	0	Fibroblasts
TFPI	0	1.05554672480402	0.483	0.116	0	Fibroblasts
RYBP	0	1.05325848099449	0.413	0.194	0	Fibroblasts
FOSL1	0	1.05133163976569	0.446	0.166	0	Fibroblasts
PEA15	0	1.03335129087455	0.518	0.247	0	Fibroblasts
REL	0	1.02760268725942	0.476	0.286	0	Fibroblasts
COPS8	0	1.0240398335842	0.417	0.227	0	Fibroblasts
SLC39A14	0	1.02319313740508	0.388	0.126	0	Fibroblasts
FAM180A	0	1.02207062848873	0.25	0.005	0	Fibroblasts
EMP3	0	1.01292026574219	0.601	0.246	0	Fibroblasts
GADD45A	0	1.00768883058217	0.446	0.231	0	Fibroblasts
PNRC1	0	1.00092678350689	0.663	0.45	0	Fibroblasts
KLF9	0	0.999873038301052	0.394	0.146	0	Fibroblasts
VASN	0	0.995960145784345	0.321	0.059	0	Fibroblasts
SPSB1	0	0.992547347873501	0.337	0.074	0	Fibroblasts
EIF4E	0	0.991509725645762	0.586	0.406	0	Fibroblasts
TCP1	0	0.989256801911201	0.589	0.382	0	Fibroblasts
MYC	0	0.982661390869576	0.55	0.335	0	Fibroblasts
CDKN1A	0	0.971884422285049	0.551	0.253	0	Fibroblasts
THBS1	0	0.967942520819277	0.501	0.249	0	Fibroblasts
LGALS3BP	0	0.965538553684937	0.399	0.167	0	Fibroblasts
MAP4K4	0	0.964913533839611	0.41	0.171	0	Fibroblasts
MAP1LC3B	0	0.964489521639605	0.586	0.406	0	Fibroblasts
PDLIM4	0	0.961417298321271	0.427	0.19	0	Fibroblasts
ITPRIP	0	0.953168930459089	0.292	0.056	0	Fibroblasts
FHL1	0	0.952660602344504	0.264	0.026	0	Fibroblasts
TNFRSF12A	0	0.949660789798655	0.605	0.377	0	Fibroblasts
TLE4	0	0.948153060946035	0.393	0.108	0	Fibroblasts
LMCD1	0	0.947340913429821	0.358	0.126	0	Fibroblasts
FNDC3A	0	0.946975256889445	0.386	0.147	0	Fibroblasts
UBB	0	0.946521476077928	0.848	0.79	0	Fibroblasts
FERMT2	0	0.941858856200976	0.415	0.135	0	Fibroblasts
DDR2	0	0.939229939162815	0.296	0.045	0	Fibroblasts
EDNRB	0	0.933146589882583	0.306	0.069	0	Fibroblasts
ITM2A	0	0.931920523457664	0.365	0.078	0	Fibroblasts
HSP90AA1	0	0.927516363964402	0.918	0.869	0	Fibroblasts
SSPN	0	0.927327268285678	0.285	0.044	0	Fibroblasts
CHIC2	0	0.920001047375109	0.416	0.188	0	Fibroblasts
EFNB2	0	0.919213878860578	0.254	0.086	0	Fibroblasts
MT1M	0	0.918463555267674	0.259	0.077	0	Fibroblasts
ACSL4	0	0.917224499443956	0.298	0.074	0	Fibroblasts
EGFR	0	0.917113973089548	0.323	0.083	0	Fibroblasts
MSX1	0	0.917083742410019	0.264	0.03	0	Fibroblasts
OLFML3	0	0.909854882313505	0.27	0.015	0	Fibroblasts
FXYD1	0	0.907731206630859	0.281	0.029	0	Fibroblasts
FILIP1L	0	0.900246671255465	0.269	0.056	0	Fibroblasts
SOD2	0	0.896429226120325	0.807	0.401	0	Fibroblasts
RAB7A	0	0.89340957348106	0.637	0.459	0	Fibroblasts
SERTAD1	0	0.889224905655069	0.477	0.282	0	Fibroblasts
EIF4A3	0	0.886412604190448	0.508	0.311	0	Fibroblasts
SPAG9	0	0.884622279938101	0.536	0.259	0	Fibroblasts
NPM1	0	0.880018103021924	0.869	0.733	0	Fibroblasts
CSRNP1	0	0.869640902279406	0.351	0.138	0	Fibroblasts
PIM1	0	0.868783070187799	0.263	0.066	0	Fibroblasts
SDC2	0	0.867110134616571	0.357	0.123	0	Fibroblasts
CCNL1	0	0.866674556532636	0.583	0.419	0	Fibroblasts
MAP4K5	0	0.863895209306554	0.374	0.141	0	Fibroblasts
PLAUR	0	0.860764556709703	0.345	0.148	0	Fibroblasts
CHD1	0	0.858386113577812	0.428	0.223	0	Fibroblasts
SPRY2	0	0.8568976906916	0.31	0.093	0	Fibroblasts
HSPA9	0	0.850704746976933	0.569	0.371	0	Fibroblasts
ICAM1	0	0.850087779317278	0.363	0.143	0	Fibroblasts
TUBB2A	0	0.848665202540548	0.368	0.194	0	Fibroblasts
MIR4435-2HG	0	0.848398040763824	0.425	0.216	0	Fibroblasts
TMEM176B	0	0.847694036285411	0.352	0.084	0	Fibroblasts
RGS2	0	0.845906919715003	0.271	0.103	0	Fibroblasts
EIF4A1	0	0.844573778660511	0.7	0.518	0	Fibroblasts
PXDC1	0	0.838757017531385	0.293	0.084	0	Fibroblasts
FBLN5	0	0.838605483262318	0.261	0.042	0	Fibroblasts
TCF4	0	0.832931627242557	0.398	0.123	0	Fibroblasts
COL4A1	0	0.830543061755964	0.32	0.08	0	Fibroblasts
SEPT11	0	0.828175312089345	0.356	0.168	0	Fibroblasts
TSC22D2	0	0.828005152521347	0.351	0.186	0	Fibroblasts
SQSTM1	0	0.824868055008249	0.782	0.594	0	Fibroblasts
LAMA4	0	0.824629837068904	0.282	0.044	0	Fibroblasts
YBX1	0	0.824084751650538	0.863	0.689	0	Fibroblasts
AXL	0	0.819814908193339	0.364	0.084	0	Fibroblasts
IFI16	0	0.811003964484273	0.508	0.2	0	Fibroblasts
SMIM3	0	0.810961937466899	0.279	0.069	0	Fibroblasts
AMD1	0	0.808018336716331	0.523	0.33	0	Fibroblasts
RNF149	0	0.806106583627469	0.41	0.229	0	Fibroblasts
NOP56	0	0.803989179403185	0.5	0.324	0	Fibroblasts
MFGE8	0	0.802424298339866	0.346	0.127	0	Fibroblasts
FOXO3	0	0.796479835027371	0.443	0.253	0	Fibroblasts
RBMS1	0	0.795856592318169	0.441	0.226	0	Fibroblasts
SFPQ	0	0.792978884886658	0.69	0.502	0	Fibroblasts
IRF1	0	0.782607649825533	0.444	0.264	0	Fibroblasts
CD55	0	0.777551100191097	0.469	0.243	0	Fibroblasts
RAB21	0	0.775068792082158	0.425	0.23	0	Fibroblasts
SLC3A2	0	0.774245036340042	0.639	0.448	0	Fibroblasts
COQ10B	0	0.773769160426481	0.42	0.212	0	Fibroblasts
WWTR1	0	0.772790962585498	0.356	0.162	0	Fibroblasts
HMOX1	0	0.768369536433552	0.538	0.243	0	Fibroblasts
CYBRD1	0	0.762738961975941	0.307	0.113	0	Fibroblasts
CD44	0	0.76019665707584	0.669	0.529	0	Fibroblasts
PHLDA1	0	0.75452917682395	0.464	0.228	0	Fibroblasts
ZFP36L1	0	0.752202005289015	0.77	0.614	0	Fibroblasts
EIF1	0	0.750664347983199	0.97	0.92	0	Fibroblasts
LHFPL2	0	0.749579203379262	0.281	0.087	0	Fibroblasts
METRNL	0	0.747960717248176	0.274	0.078	0	Fibroblasts
METAP2	0	0.745578473477667	0.569	0.414	0	Fibroblasts
UBE2B	0	0.744393875983149	0.61	0.465	0	Fibroblasts
WSB1	0	0.741785225207604	0.579	0.388	0	Fibroblasts
ZFAND5	0	0.738325044841825	0.594	0.41	0	Fibroblasts
STIP1	0	0.737197832566132	0.405	0.236	0	Fibroblasts
DDX5	0	0.736901733548017	0.888	0.783	0	Fibroblasts
PNPLA8	0	0.735052603288957	0.363	0.199	0	Fibroblasts
SNX9	0	0.732766716144176	0.412	0.22	0	Fibroblasts
RTN4	0	0.73148948500071	0.785	0.642	0	Fibroblasts
HIVEP2	0	0.730513158338024	0.306	0.102	0	Fibroblasts
NFE2L2	0	0.730158995679091	0.595	0.396	0	Fibroblasts
DNAJC8	0	0.726800266990059	0.553	0.377	0	Fibroblasts
SDCBP	0	0.724167113650345	0.628	0.426	0	Fibroblasts
LAMC1	0	0.722296499973327	0.273	0.088	0	Fibroblasts
ITGAV	0	0.713156944583855	0.403	0.212	0	Fibroblasts
UBE2D3	0	0.710871696641216	0.741	0.586	0	Fibroblasts
TPM2	0	0.709142477332273	0.413	0.125	0	Fibroblasts
EIF1AX	0	0.708174827226505	0.744	0.621	0	Fibroblasts
FRMD6	0	0.708134162142581	0.32	0.14	0	Fibroblasts
CYCS	0	0.706792810220257	0.701	0.587	0	Fibroblasts
PPP2CB	0	0.704116719648852	0.394	0.212	0	Fibroblasts
CD276	0	0.703430226354473	0.268	0.071	0	Fibroblasts
ATP1B3	0	0.700197819287656	0.599	0.391	0	Fibroblasts
LIMS1	0	0.699982710600971	0.425	0.257	0	Fibroblasts
RHEB	0	0.699794105278355	0.625	0.481	0	Fibroblasts
GABARAPL1	0	0.694892010503976	0.384	0.166	0	Fibroblasts
LARP6	0	0.694114792065032	0.269	0.072	0	Fibroblasts
CTNNAL1	0	0.69269814592549	0.31	0.126	0	Fibroblasts
CLEC11A	0	0.689513442577818	0.253	0.089	0	Fibroblasts
HNRNPC	0	0.688643754248681	0.748	0.646	0	Fibroblasts
ZEB2	0	0.687649506544538	0.37	0.086	0	Fibroblasts
TMEM176A	0	0.682130430329199	0.273	0.075	0	Fibroblasts
SAP18	0	0.679388054350852	0.723	0.587	0	Fibroblasts
PRNP	0	0.679055745059564	0.471	0.216	0	Fibroblasts
ELL2	0	0.678757395215019	0.422	0.245	0	Fibroblasts
PNRC2	0	0.678092157032187	0.48	0.317	0	Fibroblasts
CST3	0	0.674008568755509	0.694	0.546	0	Fibroblasts
COL4A2	0	0.656238196526297	0.268	0.079	0	Fibroblasts
IFRD1	0	0.655471170087263	0.443	0.266	0	Fibroblasts
SLC2A3	0	0.650248808344537	0.324	0.091	0	Fibroblasts
SPART	0	0.64923943618867	0.309	0.129	0	Fibroblasts
SLC25A33	0	0.647710869480332	0.289	0.124	0	Fibroblasts
SKIL	0	0.645026346881156	0.381	0.212	0	Fibroblasts
MAPK6	0	0.641150608352689	0.326	0.168	0	Fibroblasts
EIF4A2	0	0.63827899964577	0.676	0.546	0	Fibroblasts
ITGB1	0	0.635760264329881	0.769	0.523	0	Fibroblasts
PAM	0	0.634412522336153	0.254	0.093	0	Fibroblasts
MAFG	0	0.628247085693173	0.289	0.113	0	Fibroblasts
UBAP1	0	0.626359196076733	0.287	0.117	0	Fibroblasts
AKAP12	0	0.624810961497415	0.524	0.142	0	Fibroblasts
ASAP1	0	0.6204427288228	0.353	0.165	0	Fibroblasts
RELB	0	0.619569265381266	0.314	0.139	0	Fibroblasts
HNRNPA2B1	0	0.616596655278831	0.783	0.699	0	Fibroblasts
ADD3	0	0.613197838313988	0.282	0.11	0	Fibroblasts
ATF4	0	0.605466024726698	0.661	0.485	0	Fibroblasts
ITGA5	0	0.602713260591951	0.268	0.081	0	Fibroblasts
SLC43A3	0	0.600815149223638	0.256	0.105	0	Fibroblasts
SLC16A1	0	0.599663769728927	0.25	0.083	0	Fibroblasts
ECM1	0	0.5970260290371	0.255	0.098	0	Fibroblasts
NFAT5	0	0.596648540498093	0.362	0.196	0	Fibroblasts
S100A4	0	0.594643032616048	0.562	0.242	0	Fibroblasts
IL6	0	0.592702678337107	0.419	0.119	0	Fibroblasts
ANXA1	0	0.581932466551538	0.604	0.32	0	Fibroblasts
CAV1	0	0.580044515871561	0.383	0.162	0	Fibroblasts
BACH1	0	0.579381908640936	0.257	0.096	0	Fibroblasts
PPP1R15B	0	0.568054391506715	0.301	0.145	0	Fibroblasts
TPT1	0	0.567752151823557	0.971	0.952	0	Fibroblasts
LGALS3	0	0.565215246699345	0.695	0.506	0	Fibroblasts
LMO4	0	0.56317017783844	0.439	0.252	0	Fibroblasts
HSPA5	0	0.560405443202379	0.622	0.43	0	Fibroblasts
MT1A	0	0.557745823979023	0.397	0.138	0	Fibroblasts
MIR22HG	0	0.537032077872106	0.288	0.121	0	Fibroblasts
RLF	0	0.53554162939348	0.26	0.11	0	Fibroblasts
ADAMTS4	0	0.530686897988848	0.299	0.099	0	Fibroblasts
USP12	0	0.5231163141662	0.277	0.117	0	Fibroblasts
CMTM3	0	0.51552226867648	0.255	0.101	0	Fibroblasts
TUBB6	0	0.500293878569538	0.392	0.191	0	Fibroblasts
HLA-E	0	0.481975768596595	0.696	0.486	0	Fibroblasts
COX7A1	0	0.477667270829489	0.257	0.109	0	Fibroblasts
PLEKHO1	0	0.47262469612954	0.264	0.099	0	Fibroblasts
MT2A	0	0.470708334180381	0.913	0.729	0	Fibroblasts
NR3C1	0	0.468103483551989	0.373	0.185	0	Fibroblasts
H3F3B	0	0.449888790496771	0.957	0.904	0	Fibroblasts
CELF2	0	0.439250459221737	0.268	0.1	0	Fibroblasts
NDRG1	0	0.436255890455208	0.385	0.197	0	Fibroblasts
GSTP1	0	0.413592481157353	0.632	0.383	0	Fibroblasts
RPL21	0	0.377329903691972	0.984	0.953	0	Fibroblasts
CCND2	0	0.362325880645378	0.259	0.07	0	Fibroblasts
ETS1	0	0.346290106912896	0.362	0.167	0	Fibroblasts
FTL	0	0.323119790328542	0.983	0.916	0	Fibroblasts
CYLD	8.09191104995699e-308	0.518384056860222	0.317	0.157	2.71386512793457e-303	Fibroblasts
DPYSL2	1.11128396828147e-307	0.519970127065247	0.271	0.123	3.72702417282238e-303	Fibroblasts
IFITM3	7.80841754245397e-307	0.748032580142713	0.673	0.479	2.61878707538821e-302	Fibroblasts
UBL3	5.17077607891345e-304	0.632713023348998	0.334	0.179	1.73417488134599e-299	Fibroblasts
HNRNPA0	5.70875951465123e-304	0.623434404701385	0.614	0.472	1.91460376602373e-299	Fibroblasts
NR4A1	2.94440369438285e-300	0.971034011795309	0.364	0.202	9.87494111022121e-296	Fibroblasts
BLOC1S6	8.7386023394539e-300	0.592411566495095	0.345	0.187	2.93075245260605e-295	Fibroblasts
CALU	7.90374340221488e-298	0.722578738043879	0.48	0.313	2.65075746223483e-293	Fibroblasts
MAFF	5.8523470113979e-294	0.655128197927826	0.427	0.251	1.96276014068263e-289	Fibroblasts
SERBP1	5.89514339891602e-289	0.60882234044516	0.7	0.575	1.97711319312845e-284	Fibroblasts
EPAS1	2.74868147515805e-286	0.434904986799648	0.32	0.158	9.21852793138508e-282	Fibroblasts
NCL	3.98554093121567e-285	0.636440773624564	0.753	0.646	1.33667071751111e-280	Fibroblasts
NOP16	7.3341663954433e-285	0.707635367120443	0.364	0.209	2.45973272570377e-280	Fibroblasts
OSBPL8	3.9859092188963e-284	0.630756772857934	0.373	0.218	1.33679423383344e-279	Fibroblasts
GNL3	5.39736996449657e-284	0.717923257299771	0.476	0.319	1.81016993869286e-279	Fibroblasts
CYTOR	3.46410365175091e-281	0.816144479301625	0.522	0.362	1.16179108272422e-276	Fibroblasts
BAZ1A	8.30332870465107e-281	0.701376141338252	0.459	0.303	2.78477038096588e-276	Fibroblasts
CEBPZ	3.15814133367594e-279	0.634778013685771	0.415	0.258	1.05917744048824e-274	Fibroblasts
KLF10	5.7055843935734e-277	0.939590659132629	0.391	0.241	1.91353889391665e-272	Fibroblasts
RAP1B	1.4463272231474e-276	0.712106705148366	0.569	0.426	4.85069224099176e-272	Fibroblasts
NIFK	1.28841996164644e-275	0.740474742650485	0.455	0.303	4.32110286736984e-271	Fibroblasts
MYL9	1.49655966346188e-274	0.781821863851618	0.301	0.152	5.01916179931847e-270	Fibroblasts
AHSA1	2.57633125870275e-274	0.666099960858277	0.404	0.255	8.64049977543728e-270	Fibroblasts
PFDN2	3.31029419174685e-274	0.764894244992685	0.633	0.518	1.11020646602806e-269	Fibroblasts
NAMPT	1.17950379599138e-273	0.493516423182356	0.591	0.402	3.95581983099589e-269	Fibroblasts
TACC1	1.17769947626989e-272	0.525312733760577	0.286	0.141	3.94976850351395e-268	Fibroblasts
IRS2	8.24549160664852e-271	0.527411348085083	0.273	0.133	2.76537297503778e-266	Fibroblasts
RPL24	2.44143181458512e-267	0.354492886990914	0.952	0.91	8.18807401975556e-263	Fibroblasts
EPB41L4A-AS1	3.51436357380479e-267	0.620980541883711	0.372	0.222	1.17864725538265e-262	Fibroblasts
GPBP1	7.11453323701092e-265	0.605686586363128	0.503	0.353	2.38607215702872e-260	Fibroblasts
RPL5	2.77556122462596e-262	0.341388748459873	0.95	0.895	9.30867723515055e-258	Fibroblasts
WDR43	3.0873830304303e-262	0.652700603082099	0.411	0.257	1.03544652074571e-257	Fibroblasts
CD99	1.36085552816119e-261	0.786231910265215	0.467	0.317	4.56403727034701e-257	Fibroblasts
EEA1	3.04347838098402e-261	0.548155272088825	0.266	0.133	1.02072177941442e-256	Fibroblasts
SH3BP5	1.9739275370503e-258	0.494355006596102	0.281	0.143	6.62015817375929e-254	Fibroblasts
TBC1D15	1.23929176642276e-257	0.593832997251862	0.317	0.174	4.15633672622865e-253	Fibroblasts
PFKFB3	3.50300491161482e-257	0.579850196135067	0.277	0.139	1.17483778725738e-252	Fibroblasts
GTPBP4	5.68140022251041e-255	0.679067360295742	0.406	0.261	1.90542800662554e-250	Fibroblasts
SBDS	1.35702099857441e-254	0.584100718522851	0.48	0.326	4.55117702501884e-250	Fibroblasts
YME1L1	2.87972874431794e-254	0.722561560641932	0.428	0.283	9.65803426269351e-250	Fibroblasts
EEF1A1	3.98501929523122e-254	0.259053373764988	0.993	0.981	1.33649577123465e-249	Fibroblasts
TGIF1	4.7639572972989e-254	0.725183531062178	0.476	0.333	1.59773599836811e-249	Fibroblasts
RAN	1.58090195431526e-252	0.643787172280442	0.761	0.664	5.30202897438253e-248	Fibroblasts
LAPTM4A	1.67681398375886e-252	0.591491193067423	0.715	0.586	5.62369873873046e-248	Fibroblasts
GLS	4.07208031858958e-250	0.502197074053004	0.332	0.183	1.36569429724857e-245	Fibroblasts
SON	3.33360618037996e-248	0.473936534012025	0.752	0.628	1.11802484077583e-243	Fibroblasts
GLA	7.83310252145427e-248	0.57461059850845	0.264	0.13	2.62706592364533e-243	Fibroblasts
TMED5	2.19904591079616e-245	0.561036690069267	0.327	0.185	7.37516017562816e-241	Fibroblasts
RBM8A	8.97107648019163e-245	0.64948575842917	0.677	0.568	3.00871962992667e-240	Fibroblasts
RSRC2	8.69018543493113e-243	0.668035565146921	0.571	0.442	2.9145143911672e-238	Fibroblasts
CD59	1.27678563107905e-241	0.407648240796402	0.748	0.594	4.28208364951293e-237	Fibroblasts
MAP2K3	1.23967768454847e-240	0.560821780162231	0.318	0.177	4.15763101843866e-236	Fibroblasts
KIAA1217	2.27964147348125e-239	0.632967889325129	0.263	0.137	7.64546157376141e-235	Fibroblasts
YBX3	2.5575150597946e-237	0.332788447982181	0.617	0.426	8.57739400753912e-233	Fibroblasts
SLC38A2	3.51418333054634e-237	0.719630610612854	0.56	0.427	1.17858680539863e-232	Fibroblasts
FOSB	3.52853510212751e-235	0.884672852404943	0.532	0.381	1.18340010255152e-230	Fibroblasts
PRDM2	2.59902634924566e-234	0.493258244721157	0.305	0.169	8.71661457010011e-230	Fibroblasts
LDHB	4.79669073568252e-234	0.405375964259153	0.434	0.258	1.6087141389332e-229	Fibroblasts
NRIP1	4.83658323908654e-231	0.617411118282454	0.342	0.204	1.62209328672484e-226	Fibroblasts
SPATS2L	1.80914471365194e-230	0.517066962324699	0.29	0.157	6.06750954064587e-226	Fibroblasts
CRTAP	2.17560330372114e-228	0.479304451053075	0.27	0.142	7.29653836001996e-224	Fibroblasts
PNO1	4.4636859913002e-228	0.624154222118963	0.34	0.203	1.49703100776226e-223	Fibroblasts
NFKBIB	4.77016036693882e-228	0.463904303471305	0.258	0.132	1.59981638386394e-223	Fibroblasts
MTCH1	5.66706546731623e-228	0.586993416800035	0.48	0.35	1.90062041642852e-223	Fibroblasts
EIF3J	1.17516768232942e-226	0.657709888755717	0.565	0.45	3.9412773729964e-222	Fibroblasts
ODC1	1.19922488148749e-226	0.461982132989279	0.319	0.174	4.02196040753276e-222	Fibroblasts
NUP153	1.20583785426161e-225	0.502915557479729	0.25	0.128	4.04413899562258e-221	Fibroblasts
NASP	2.38997028632206e-225	0.518460496714693	0.41	0.263	8.01548234626694e-221	Fibroblasts
ZFAND2A	3.99027847986211e-225	0.621153025567446	0.303	0.169	1.33825959657615e-220	Fibroblasts
RPL9	8.51861337928309e-225	0.289711016583742	0.971	0.937	2.85697255514396e-220	Fibroblasts
ARF4	4.44309104560141e-222	0.568965961614988	0.646	0.529	1.4901238748738e-217	Fibroblasts
KLF4	4.61176888907848e-222	0.812887130347187	0.302	0.174	1.54669505001914e-217	Fibroblasts
G3BP1	5.10184513823714e-222	0.565727270585375	0.505	0.365	1.71105682246197e-217	Fibroblasts
QKI	2.24954399625518e-221	0.459197181317868	0.309	0.173	7.54452065464061e-217	Fibroblasts
HNRNPU	2.98443183285827e-221	0.521060719984212	0.714	0.608	1.00091874810401e-216	Fibroblasts
PPIB	9.70719645090928e-221	0.584385058895454	0.642	0.527	3.25559954570595e-216	Fibroblasts
HSPA1B	1.07395564027904e-220	1.72556639720337	0.542	0.468	3.60183242636785e-216	Fibroblasts
TXN	3.31182854472994e-218	0.700913193045375	0.829	0.755	1.11072105733153e-213	Fibroblasts
NXT1	1.07061656321785e-216	0.562138148548174	0.357	0.222	3.59063382972001e-212	Fibroblasts
RASD1	1.70148987612031e-216	0.822408748515421	0.3	0.167	5.70645674653228e-212	Fibroblasts
PITPNB	3.22907068350452e-216	0.51237366367661	0.355	0.217	1.08296572583375e-211	Fibroblasts
HNRNPH1	1.02741518885629e-214	0.522493825688263	0.634	0.499	3.44574506038623e-210	Fibroblasts
UGP2	1.65898960007073e-214	0.733899332812361	0.431	0.299	5.56391932071721e-210	Fibroblasts
NOTCH2	2.34545890838354e-214	0.565334456220424	0.313	0.184	7.86620008693672e-210	Fibroblasts
TXLNG	7.43821087273471e-213	0.455912292705333	0.26	0.136	2.49462716249777e-208	Fibroblasts
YWHAQ	4.71758055157113e-212	0.53943330361396	0.599	0.467	1.58218216538593e-207	Fibroblasts
CCDC59	6.24416737252722e-212	0.567166356195094	0.4	0.267	2.09416885339818e-207	Fibroblasts
DNAJB1	4.44907851482123e-211	2.06654970735792	0.549	0.488	1.49213195230074e-206	Fibroblasts
DHX36	9.65416774683693e-211	0.510988957510171	0.448	0.313	3.23781477893417e-206	Fibroblasts
DNAJB6	3.60431041344529e-209	0.553308124558315	0.609	0.504	1.20881362646128e-204	Fibroblasts
TAF1D	2.52198275336349e-208	0.472091896283884	0.491	0.351	8.45822575823046e-204	Fibroblasts
FNDC3B	3.03382441638295e-208	0.489688272667377	0.321	0.189	1.01748403276651e-203	Fibroblasts
SRSF3	1.26912608961054e-207	0.525081090065667	0.733	0.625	4.25639507933584e-203	Fibroblasts
PABPC4	3.679870079817e-205	0.518038045347513	0.364	0.232	1.23415482736902e-200	Fibroblasts
RPL36AL	2.34088873475826e-204	0.38594714201259	0.848	0.783	7.85087263863225e-200	Fibroblasts
SRSF7	5.32672439931763e-203	0.44124325760301	0.657	0.537	1.78647682904315e-198	Fibroblasts
ANKRD28	1.14012824694388e-202	0.45497477304076	0.352	0.214	3.82376211460038e-198	Fibroblasts
ELOC	4.79260597110982e-200	0.623551538947888	0.607	0.516	1.60734419059081e-195	Fibroblasts
IPO5	6.15780817075283e-199	0.528091124150306	0.293	0.169	2.06520570430708e-194	Fibroblasts
KPNA4	1.29390574991824e-198	0.514313985876021	0.368	0.236	4.3395011040758e-194	Fibroblasts
CNBP	2.29438145498955e-198	0.489721950893782	0.642	0.531	7.69489652374395e-194	Fibroblasts
NUDT4	6.0593504219537e-198	0.583480364830547	0.342	0.214	2.03218494451483e-193	Fibroblasts
ETF1	3.1579133670933e-196	0.527195660331453	0.402	0.271	1.05910098505575e-191	Fibroblasts
RBM7	1.79368157300708e-195	0.431852199714835	0.271	0.149	6.01564925955115e-191	Fibroblasts
ZFAS1	1.97526436890878e-195	0.56790830921094	0.748	0.673	6.62464164044626e-191	Fibroblasts
B4GALT1	8.9174444885892e-195	0.598040933544831	0.378	0.245	2.99073253258304e-190	Fibroblasts
ELK3	3.50655104596012e-194	0.480022124382407	0.253	0.134	1.1760270897941e-189	Fibroblasts
EEF1B2	1.13394509717688e-192	0.428591736148769	0.817	0.73	3.80302506691181e-188	Fibroblasts
UBC	5.86600351780948e-190	0.722733186807821	0.888	0.839	1.96734025980294e-185	Fibroblasts
UGDH	3.06017646086336e-189	0.458661404327314	0.489	0.344	1.02632198144435e-184	Fibroblasts
CNN3	3.33000599347841e-189	0.532068446812431	0.483	0.346	1.11681741009279e-184	Fibroblasts
NOLC1	2.7061832903835e-188	0.514164588042561	0.356	0.229	9.07599751928817e-184	Fibroblasts
NOP58	5.38056417196243e-188	0.521708286915594	0.426	0.294	1.80453361199276e-183	Fibroblasts
NAP1L1	2.10000621718547e-185	0.433649765473413	0.726	0.627	7.04300085119662e-181	Fibroblasts
MAPRE1	3.10689033861159e-184	0.507536279959274	0.402	0.277	1.04198888176355e-179	Fibroblasts
RSL1D1	3.984902474925e-184	0.563388563529166	0.562	0.456	1.33645659204035e-179	Fibroblasts
EIF4G2	1.12680037937428e-183	0.440827332147436	0.658	0.543	3.77906311234547e-179	Fibroblasts
ILF2	2.61968260840637e-183	0.550122458745568	0.537	0.421	8.78589153207327e-179	Fibroblasts
ZNF622	1.69642350951413e-182	0.415704177443585	0.256	0.142	5.68946516620849e-178	Fibroblasts
AHCYL1	5.09055765772975e-182	0.578576424268444	0.443	0.328	1.7072712272494e-177	Fibroblasts
HSPA8	3.39778204575649e-181	0.841221432297754	0.683	0.635	1.13954814250581e-176	Fibroblasts
GNL2	1.02662505188411e-180	0.535264590414318	0.286	0.169	3.44309509900891e-176	Fibroblasts
RPL4	1.11212178447785e-180	0.349046559220965	0.865	0.778	3.7298340407818e-176	Fibroblasts
TUBB4B	2.64592817187884e-180	0.446412555513067	0.658	0.521	8.87391390284726e-176	Fibroblasts
BRIX1	1.38091083413927e-179	0.562892037545381	0.341	0.22	4.63129875553628e-175	Fibroblasts
FCGRT	6.98222402349295e-179	0.434812397863917	0.384	0.248	2.34169829299906e-174	Fibroblasts
ZNF207	4.61519789824767e-178	0.473713924422257	0.492	0.367	1.5478450711143e-173	Fibroblasts
DNTTIP2	5.63131064598733e-178	0.474169959298133	0.379	0.248	1.88862896445123e-173	Fibroblasts
CHORDC1	5.93259443186527e-177	0.678003970399097	0.327	0.21	1.98967352055897e-172	Fibroblasts
CCT4	9.55938002469568e-177	0.540227375108716	0.517	0.407	3.20602487268244e-172	Fibroblasts
MYLIP	6.45290228616453e-175	0.583102971283376	0.294	0.176	2.16417436873386e-170	Fibroblasts
CCDC47	8.6980711670364e-175	0.545610734435016	0.394	0.273	2.91715910800067e-170	Fibroblasts
MAT2A	9.37041812204093e-174	0.674741611997479	0.452	0.343	3.14265082977009e-169	Fibroblasts
ATP6V1B2	3.6478087001209e-173	0.389856913920193	0.257	0.143	1.22340208184655e-168	Fibroblasts
RAB34	1.23447386540355e-172	0.451096271677806	0.282	0.164	4.14017844979043e-168	Fibroblasts
TPBG	6.64155886519269e-172	0.683017586521129	0.342	0.23	2.22744601220833e-167	Fibroblasts
ID1	3.88880200968792e-171	0.528114804986684	0.298	0.17	1.30422641800913e-166	Fibroblasts
LGMN	8.75083701362553e-170	0.313681650529268	0.289	0.17	2.93485571762973e-165	Fibroblasts
RCN1	2.36193838931956e-169	0.485059578879424	0.35	0.23	7.92146897009993e-165	Fibroblasts
ID2	3.2707700830846e-168	0.879930721136424	0.487	0.371	1.09695087046491e-163	Fibroblasts
PMP22	7.03768182672901e-168	0.620777960884923	0.381	0.257	2.36029773104838e-163	Fibroblasts
MRPL18	1.04732368209406e-167	0.803411723907498	0.421	0.325	3.51251416500706e-163	Fibroblasts
EIF4H	1.72746226378942e-166	0.47965907525181	0.41	0.293	5.79356294029694e-162	Fibroblasts
EIF3A	2.84657932227793e-165	0.528811905046109	0.575	0.473	9.54685773105574e-161	Fibroblasts
PLK3	3.75998489146928e-165	0.381547525860767	0.26	0.148	1.26102373290097e-160	Fibroblasts
HNRNPDL	4.60666143636716e-165	0.399974133922245	0.676	0.57	1.54498211252882e-160	Fibroblasts
UTP11	6.6735882488037e-165	0.460480449307289	0.289	0.177	2.23818802688379e-160	Fibroblasts
CEBPD	6.33138329440715e-164	0.613401116993272	0.53	0.407	2.12341932927827e-159	Fibroblasts
TSPYL2	8.22889220772189e-164	0.258706563776204	0.25	0.136	2.75980586862577e-159	Fibroblasts
MARCKS	4.6365328464645e-163	0.566468327633975	0.399	0.272	1.55500038604726e-158	Fibroblasts
DCAF13	1.50266233098032e-162	0.619802552797583	0.381	0.269	5.0396289256418e-158	Fibroblasts
ZFP36	1.64666204522865e-161	1.10797705022937	0.467	0.362	5.52257516728786e-157	Fibroblasts
HNRNPM	5.71258960184914e-161	0.446808282784693	0.575	0.477	1.91588830066817e-156	Fibroblasts
RB1CC1	3.50887601584494e-160	0.436531140826717	0.39	0.266	1.17680683819408e-155	Fibroblasts
SLC1A5	1.19599650370224e-159	0.458670676170077	0.265	0.156	4.01113307411659e-155	Fibroblasts
RPL38	3.40220885516944e-158	0.314076552252315	0.889	0.843	1.14103280584673e-153	Fibroblasts
MED13	4.76053337577264e-158	0.440708789517638	0.287	0.178	1.59658768356663e-153	Fibroblasts
EEF2	2.97704245136741e-157	0.307181460355778	0.812	0.712	9.98440497339601e-153	Fibroblasts
KDSR	1.45675110044756e-153	0.457127367895932	0.335	0.222	4.88565184068103e-149	Fibroblasts
COPS2	2.2968009285357e-153	0.452225052171855	0.329	0.216	7.70301095412302e-149	Fibroblasts
ADAM17	3.01825364766517e-153	0.426405868541654	0.257	0.153	1.01226190835395e-148	Fibroblasts
SELENOP	4.44196136056921e-153	0.442614326126448	0.432	0.306	1.4897450011077e-148	Fibroblasts
CCT2	1.07806459979187e-152	0.529905447184355	0.509	0.407	3.61561305478197e-148	Fibroblasts
ZNF106	1.70424088092771e-151	0.544337761071883	0.276	0.173	5.71568306645535e-147	Fibroblasts
HNRNPAB	4.88109390912941e-151	0.551267445087754	0.56	0.465	1.63702127524382e-146	Fibroblasts
CLK1	5.67328814525113e-151	0.553383541385075	0.407	0.295	1.90270737815433e-146	Fibroblasts
HEXIM1	1.97833746469776e-150	0.551535179107669	0.29	0.182	6.63494818910336e-146	Fibroblasts
RBBP6	4.69684103206525e-150	0.528940980222134	0.412	0.306	1.57522654533404e-145	Fibroblasts
UBE2S	1.43394790254588e-149	0.442183096651237	0.401	0.283	4.80917447555836e-145	Fibroblasts
GTF2B	1.2456956757776e-148	0.386164738476849	0.253	0.149	4.1778141574229e-144	Fibroblasts
CYB5R3	1.96415242556778e-146	0.463056034140916	0.345	0.237	6.5873744048692e-142	Fibroblasts
NAA50	6.3605235184925e-146	0.493062927461247	0.395	0.284	2.13319237763202e-141	Fibroblasts
SNHG15	1.04951189408632e-145	0.449114812269129	0.338	0.227	3.5198529903867e-141	Fibroblasts
PPP1R10	1.17218629802346e-143	0.533828972764874	0.352	0.244	3.9312784063111e-139	Fibroblasts
BRD2	1.1855747392334e-143	0.500805527551957	0.501	0.404	3.97618056044099e-139	Fibroblasts
JAK1	3.13635618828508e-143	0.413976242606577	0.498	0.379	1.05187113842705e-138	Fibroblasts
VMP1	2.58489642390472e-141	0.545777802573787	0.673	0.581	8.66922562649164e-137	Fibroblasts
RBPJ	4.18110178525964e-141	0.294614359501735	0.41	0.295	1.40225791674038e-136	Fibroblasts
DDX24	1.70681203134388e-140	0.348292908080856	0.546	0.44	5.7243061907211e-136	Fibroblasts
TNFAIP2	3.07987060998155e-140	0.283187194005679	0.257	0.149	1.03292700517561e-135	Fibroblasts
TXNRD1	3.71573265834569e-140	0.533006305672483	0.364	0.248	1.24618241895598e-135	Fibroblasts
UFM1	6.58969124913756e-139	0.584033492926598	0.442	0.346	2.21005065113576e-134	Fibroblasts
UBE2D1	2.47361423273003e-137	0.49063416875917	0.31	0.208	8.29600741372997e-133	Fibroblasts
RPF2	2.18009288887398e-136	0.535531370046469	0.336	0.234	7.31159553070554e-132	Fibroblasts
SNRPB	1.50519396331065e-135	0.42491626939891	0.627	0.542	5.04811951415126e-131	Fibroblasts
SURF4	2.93464792337862e-135	0.472680957917102	0.353	0.249	9.84222220542722e-131	Fibroblasts
CREM	9.96871393848237e-135	0.414193157548105	0.341	0.229	3.34330728068822e-130	Fibroblasts
MAP3K20	5.28391673535532e-133	0.418875909557586	0.29	0.187	1.77211999470347e-128	Fibroblasts
LRRC59	8.16086330650521e-133	0.487148294508308	0.392	0.289	2.73699033573572e-128	Fibroblasts
PUM3	1.32684926172992e-132	0.521160236686984	0.322	0.215	4.44998705398982e-128	Fibroblasts
OTUD4	5.50687093677243e-131	0.455806498731766	0.256	0.161	1.84689437477474e-126	Fibroblasts
DDX3X	8.96392391588681e-131	0.354409674993247	0.59	0.496	3.00632080291012e-126	Fibroblasts
C12orf57	5.14653164321671e-130	0.32886272989769	0.606	0.506	1.72604378250202e-125	Fibroblasts
SLC4A7	2.38514580614552e-129	0.484213539805529	0.353	0.245	7.99930200465084e-125	Fibroblasts
AK6	4.88846615466909e-129	0.518683938821428	0.348	0.251	1.63949377895292e-124	Fibroblasts
ETS2	1.48514453177359e-128	0.304117223231545	0.328	0.211	4.98087773066227e-124	Fibroblasts
PLK2	6.44171594237813e-128	0.591978417787992	0.29	0.19	2.16042269275478e-123	Fibroblasts
IVNS1ABP	7.8120877942238e-128	0.325403495055767	0.284	0.18	2.62001800442678e-123	Fibroblasts
ARRDC3	2.70188589334248e-127	0.56799465230242	0.281	0.185	9.06158490909201e-123	Fibroblasts
HSP90B1	2.28120506509449e-125	0.318791414046842	0.66	0.549	7.65070554731389e-121	Fibroblasts
MAPKAPK2	7.76492000852585e-125	0.434529624312368	0.317	0.218	2.6041988724594e-120	Fibroblasts
HBP1	7.46754759285052e-124	0.414149474352057	0.3	0.201	2.50446611169021e-119	Fibroblasts
NIP7	1.65394317201503e-123	0.427606088497861	0.271	0.174	5.54699461030399e-119	Fibroblasts
ST13	2.52362256818721e-122	0.386660686362494	0.596	0.516	8.46372536918625e-118	Fibroblasts
TIPARP	1.2242491534211e-121	0.440048052953164	0.32	0.219	4.10588681074368e-117	Fibroblasts
EIF2S1	1.12949050644818e-120	0.478944046390662	0.361	0.263	3.78808526052589e-116	Fibroblasts
IL6ST	6.05719194088645e-120	0.419850325940409	0.514	0.417	2.0314610331345e-115	Fibroblasts
PRRC2C	1.41835587107263e-119	0.376140208916528	0.607	0.515	4.75688192040338e-115	Fibroblasts
IPO7	8.91408111141949e-119	0.467908920976426	0.385	0.29	2.98960452314787e-114	Fibroblasts
CRYAB	8.99550724593309e-119	0.369682111119428	0.327	0.212	3.01691322014104e-114	Fibroblasts
EID1	3.80782426476864e-118	0.576920616409801	0.501	0.426	1.27706810191811e-113	Fibroblasts
DNAJC2	1.1842838107038e-116	0.512670611320395	0.315	0.223	3.97185104433842e-112	Fibroblasts
PPIL4	2.87565968384767e-116	0.424906261695257	0.257	0.167	9.64438744768832e-112	Fibroblasts
GCLM	2.09388343856324e-114	0.386481326853891	0.343	0.236	7.02246627625339e-110	Fibroblasts
RSL24D1	4.85250814476461e-114	0.39546364679639	0.59	0.497	1.62743418159115e-109	Fibroblasts
AHI1	5.38954122795252e-114	0.406942985933603	0.298	0.202	1.80754433703072e-109	Fibroblasts
ITM2B	1.82472488965643e-113	0.429168414097904	0.659	0.597	6.11976233492972e-109	Fibroblasts
GADD45B	1.05755622373241e-112	0.887366599547001	0.559	0.495	3.54683206315376e-108	Fibroblasts
PRPF38B	3.12173549751436e-112	0.365207937476244	0.464	0.372	1.04696765115637e-107	Fibroblasts
NUFIP2	7.86388043121105e-112	0.382966613430468	0.345	0.25	2.63738821901956e-107	Fibroblasts
SEC62	3.48653003467661e-110	0.336594428140894	0.659	0.569	1.16931244302984e-105	Fibroblasts
PRKAR1A	8.92666275168222e-110	0.498915157656812	0.407	0.316	2.99382415365918e-105	Fibroblasts
PALLD	4.10214700718453e-109	0.451579752751882	0.317	0.218	1.37577806326955e-104	Fibroblasts
KLF6	1.36499305175052e-107	0.392537930352168	0.659	0.557	4.57791369696091e-103	Fibroblasts
FUNDC2	3.18449053688375e-107	0.40900277996544	0.405	0.314	1.06801443626007e-102	Fibroblasts
ARIH1	7.04190599521659e-107	0.392485577787109	0.28	0.19	2.36171443267574e-102	Fibroblasts
TNFRSF1A	2.52027952135326e-106	0.404575327424253	0.329	0.237	8.45251345871458e-102	Fibroblasts
RIF1	5.67999630174839e-105	0.367254676920088	0.295	0.204	1.90495715968038e-100	Fibroblasts
HSPA4	8.77375810982766e-105	0.376972397005042	0.26	0.174	2.942542994874e-100	Fibroblasts
PGRMC1	3.62811605352127e-102	0.451801633460465	0.39	0.304	1.21679756202996e-97	Fibroblasts
MGAT1	1.28435568156823e-101	0.267318842599907	0.293	0.196	4.30747208484351e-97	Fibroblasts
NOP53	5.21864399336242e-101	0.329958514574303	0.567	0.476	1.75022882249389e-96	Fibroblasts
FAM208B	5.22466085515107e-101	0.415078039078572	0.263	0.177	1.75224675760056e-96	Fibroblasts
MORF4L2	1.04293362757588e-100	0.404291674793035	0.59	0.516	3.49779080016398e-96	Fibroblasts
ZC3H12A	1.19844579167744e-100	0.357988847848337	0.259	0.172	4.01934749612781e-96	Fibroblasts
SELENOK	4.81660874737169e-100	0.437400888709992	0.53	0.456	1.61539424169352e-95	Fibroblasts
CKAP4	5.40247366182311e-98	0.449793207331957	0.265	0.183	1.81188161670224e-93	Fibroblasts
TAF7	9.11421083723266e-98	0.399560275696502	0.417	0.333	3.05672403059109e-93	Fibroblasts
AFF4	1.3610929688548e-97	0.361333398033232	0.368	0.282	4.56483359894523e-93	Fibroblasts
HNRNPA3	3.38476757446763e-97	0.282836136458426	0.645	0.549	1.13518334912495e-92	Fibroblasts
BZW1	3.63165582195087e-97	0.257750907551866	0.613	0.515	1.21798472956588e-92	Fibroblasts
FAM3C	3.93874822736649e-97	0.392757762407305	0.318	0.229	1.32097738049417e-92	Fibroblasts
HNRNPK	6.00853034149059e-97	0.337524871559715	0.701	0.631	2.01514090592911e-92	Fibroblasts
PRDX6	2.63404160984011e-96	0.387841151999915	0.558	0.483	8.83404875108175e-92	Fibroblasts
BPTF	3.30741573198419e-96	0.355976266845809	0.335	0.249	1.10924108819286e-91	Fibroblasts
IER5	1.0120454376107e-95	0.449455392978431	0.278	0.193	3.39419798865877e-91	Fibroblasts
JUNB	1.39193034612649e-95	0.823721506037886	0.691	0.657	4.66825599483902e-91	Fibroblasts
DDX18	3.76291827105383e-95	0.49042414857978	0.531	0.46	1.26200752974603e-90	Fibroblasts
TUBA1C	3.12067980219814e-94	0.476825602553082	0.518	0.444	1.04661359206121e-89	Fibroblasts
SPTBN1	5.82860352492244e-93	0.407510748940501	0.261	0.179	1.95479705018849e-88	Fibroblasts
IST1	6.38647707916248e-93	0.340027693760193	0.318	0.234	2.14189668280951e-88	Fibroblasts
NFKBIZ	1.22737108476896e-92	0.359454957594621	0.367	0.275	4.11635714409814e-88	Fibroblasts
DNAJB9	5.31993577606741e-92	0.452001735842328	0.323	0.235	1.78420006057749e-87	Fibroblasts
AKIRIN1	3.33071068735386e-91	0.360173187996548	0.287	0.206	1.11705375032474e-86	Fibroblasts
BLOC1S2	1.31264573702197e-89	0.396639158329298	0.28	0.201	4.40235127282428e-85	Fibroblasts
PABPC1	1.61882311155615e-89	0.282146511302615	0.729	0.683	5.429208951537e-85	Fibroblasts
GRPEL1	5.29331954931073e-89	0.42074033068911	0.354	0.275	1.77527351044783e-84	Fibroblasts
FGFR1OP2	7.23450541027943e-89	0.284309557029993	0.251	0.168	2.42630842449952e-84	Fibroblasts
MAGOH	2.06092499791518e-88	0.352337447016236	0.384	0.299	6.91193025800794e-84	Fibroblasts
STX4	2.30054235267593e-88	0.34167281241959	0.258	0.179	7.71555894240453e-84	Fibroblasts
GABPB1-AS1	9.57626655566927e-88	0.414052612105307	0.337	0.251	3.21168827744036e-83	Fibroblasts
RBPMS	4.94123651523978e-87	0.340369544252363	0.257	0.178	1.65719190248112e-82	Fibroblasts
SAV1	6.68613153332006e-87	0.33234817110775	0.261	0.18	2.24239479364488e-82	Fibroblasts
SRSF10	2.16942561681874e-86	0.352156646852109	0.461	0.383	7.27581963368667e-82	Fibroblasts
MRPL32	1.35404798517518e-85	0.446860269019167	0.367	0.292	4.54120613268052e-81	Fibroblasts
CDV3	3.84034355980769e-85	0.355306446140797	0.321	0.239	1.2879744230883e-80	Fibroblasts
H2AFZ	8.80756336441934e-84	0.589031146574177	0.669	0.648	2.95388060115896e-79	Fibroblasts
REXO2	2.33346235218318e-83	0.385377927233862	0.357	0.276	7.82596603675197e-79	Fibroblasts
PIM3	8.02855892478735e-83	0.61454537913522	0.363	0.291	2.69261809219518e-78	Fibroblasts
SELENOS	9.69693993507092e-83	0.426721384248192	0.554	0.492	3.25215971542408e-78	Fibroblasts
GPATCH4	1.01073526321928e-82	0.477074864403233	0.34	0.265	3.38980392578483e-78	Fibroblasts
ANKRD10	7.06716673806104e-82	0.356893316643308	0.283	0.203	2.37018638061091e-77	Fibroblasts
RBM39	7.53570306438673e-82	0.283698392019336	0.7	0.636	2.52732409373402e-77	Fibroblasts
SELENOM	2.72881500828557e-81	0.279786519689734	0.675	0.571	9.15189977478814e-77	Fibroblasts
UBE3A	1.09309146722891e-79	0.369918510580847	0.323	0.247	3.66601016279231e-75	Fibroblasts
WAC	1.53235238846584e-79	0.307515971807146	0.381	0.301	5.13920344043672e-75	Fibroblasts
FLNA	4.02752162515562e-79	0.34278084827676	0.372	0.282	1.35075020264469e-74	Fibroblasts
ATP6V0D1	9.87045599063272e-79	0.331172322465521	0.288	0.213	3.3103535301384e-74	Fibroblasts
TFAM	4.27425457148965e-77	0.438940822597719	0.291	0.219	1.4334994981862e-72	Fibroblasts
MED10	1.01848182730785e-76	0.336831750380736	0.332	0.257	3.41578435242506e-72	Fibroblasts
UBE2N	1.25357627530095e-76	0.394202798316143	0.449	0.388	4.20424411210431e-72	Fibroblasts
TXNL1	1.34763454289455e-76	0.322679015627633	0.439	0.363	4.51969672995974e-72	Fibroblasts
FBL	2.35813527797406e-76	0.394278912993094	0.455	0.385	7.90871409526942e-72	Fibroblasts
ESF1	2.8917794995554e-76	0.345132504764106	0.345	0.263	9.69845008560889e-72	Fibroblasts
PGAM1	7.92656605379782e-76	0.536982783779994	0.447	0.395	2.65841172312271e-71	Fibroblasts
MT-ND4L	8.36361258375606e-76	0.279240777275417	0.657	0.569	2.80498838834011e-71	Fibroblasts
OSER1	1.03387740965453e-75	0.365070373177763	0.299	0.224	3.46741805649937e-71	Fibroblasts
MRTO4	7.43487613780511e-74	0.444895925024273	0.3	0.228	2.49350875909708e-69	Fibroblasts
BCAS2	4.04135197608451e-73	0.30114515508168	0.288	0.215	1.35538862573922e-68	Fibroblasts
MRFAP1	1.34898867575362e-71	0.290063777850556	0.547	0.482	4.52423822074249e-67	Fibroblasts
TRA2B	2.66652560580469e-71	0.380799185091119	0.497	0.435	8.94299357674778e-67	Fibroblasts
SRSF2	5.57256773860044e-71	0.290235030297242	0.635	0.582	1.86892776817181e-66	Fibroblasts
ATP2A2	6.10837096737271e-71	0.332667377608259	0.328	0.256	2.04862545503746e-66	Fibroblasts
PSMC4	1.43283778714805e-70	0.470978738888711	0.384	0.323	4.80545137053714e-66	Fibroblasts
ERCC1	1.03774688365994e-69	0.403360494815252	0.291	0.222	3.48039549841869e-65	Fibroblasts
CCT5	1.67060856208233e-69	0.376406677119638	0.449	0.376	5.6028869955117e-65	Fibroblasts
ATF3	8.76856462796394e-68	0.409061543527347	0.346	0.268	2.94080120492655e-63	Fibroblasts
RRP15	2.32789102290078e-66	0.422298819589025	0.29	0.224	7.80728091260462e-62	Fibroblasts
IFNGR1	5.26253563559604e-66	0.292927237718623	0.287	0.212	1.7649492014662e-61	Fibroblasts
PDIA3	3.25987565234107e-65	0.328917532409375	0.488	0.422	1.09329709628215e-60	Fibroblasts
KPNA2	3.825007583222e-65	0.321759893556738	0.268	0.199	1.28283104326099e-60	Fibroblasts
SNW1	4.30354647972244e-65	0.322395895842257	0.339	0.271	1.44332341836931e-60	Fibroblasts
CHMP1B	5.18427023221793e-65	0.469751187043063	0.345	0.28	1.73870055048125e-60	Fibroblasts
MYADM	5.83800065629573e-65	0.312081714326082	0.296	0.227	1.95794866010846e-60	Fibroblasts
PPP4R2	1.2005067297146e-64	0.302911224843333	0.297	0.229	4.02625947011681e-60	Fibroblasts
RRAGA	3.05023230630979e-64	0.331620876682124	0.282	0.217	1.02298691089018e-59	Fibroblasts
MRPL50	1.05568549314845e-62	0.330146122563097	0.263	0.197	3.54055800692129e-58	Fibroblasts
PSMC6	1.61966882548369e-62	0.320809733396601	0.385	0.318	5.43204530690721e-58	Fibroblasts
PTPN1	2.6637760128553e-62	0.376770678973982	0.254	0.188	8.93377199191411e-58	Fibroblasts
SRSF1	4.36556429778506e-62	0.338989949334452	0.321	0.255	1.46412295419115e-57	Fibroblasts
PPP2R2A	4.85024563106927e-62	0.278637725265996	0.343	0.272	1.62667537974801e-57	Fibroblasts
RNMT	1.46417527985946e-60	0.31457764274348	0.336	0.269	4.91055105359265e-56	Fibroblasts
STRAP	2.61721343886274e-60	0.373771839225365	0.428	0.375	8.77761043125784e-56	Fibroblasts
LIMA1	6.54667594220571e-60	0.29511535275999	0.296	0.227	2.19562417749695e-55	Fibroblasts
ARID4B	1.39787182856138e-59	0.285787472264244	0.404	0.341	4.68818253862917e-55	Fibroblasts
NSRP1	1.46301078259765e-59	0.403527354629522	0.378	0.321	4.90664556267601e-55	Fibroblasts
TWISTNB	2.99251972690783e-59	0.439182251285936	0.25	0.189	1.00363126601035e-54	Fibroblasts
DEGS1	3.22015263428417e-59	0.324321985388988	0.259	0.194	1.07997479048622e-54	Fibroblasts
SCAF11	5.31130625117775e-59	0.294763017474408	0.444	0.391	1.78130589051999e-54	Fibroblasts
EIF5B	6.81232641064132e-59	0.376827621112312	0.607	0.577	2.28471803160089e-54	Fibroblasts
PRPF4B	3.40514660348097e-58	0.295177451301367	0.35	0.286	1.14201806787545e-53	Fibroblasts
RSRP1	1.08997190080461e-57	0.268604384826858	0.375	0.311	3.65554776091849e-53	Fibroblasts
SYNCRIP	4.33215600159906e-57	0.298393031165608	0.435	0.372	1.45291847981629e-52	Fibroblasts
ABCF1	7.55987802306028e-57	0.299206170647121	0.358	0.294	2.53543189137396e-52	Fibroblasts
CCT8	1.25744674353644e-56	0.343677286663373	0.419	0.358	4.2172248884725e-52	Fibroblasts
ANKRD11	1.48922150372041e-56	0.259712384322262	0.37	0.301	4.9945510791775e-52	Fibroblasts
CACYBP	8.6938580299779e-56	0.534250130831672	0.378	0.33	2.91574610609399e-51	Fibroblasts
TOMM40	3.56150065882312e-55	0.415366996699572	0.306	0.248	1.1944560909561e-50	Fibroblasts
SDF4	1.2120238218556e-54	0.291114177186508	0.297	0.236	4.06488549373933e-50	Fibroblasts
PCF11	2.86012145607646e-54	0.278826272926496	0.266	0.203	9.59227533938922e-50	Fibroblasts
SSB	4.67565440031617e-53	0.357038432623249	0.442	0.385	1.56812097277804e-48	Fibroblasts
CD81	3.07550663655646e-52	0.442072483264586	0.406	0.358	1.03146341576831e-47	Fibroblasts
EWSR1	6.45920740157818e-52	0.281073176396727	0.336	0.276	2.16628897834129e-47	Fibroblasts
LUC7L3	8.27074210644842e-52	0.251925229669139	0.468	0.413	2.77384148766067e-47	Fibroblasts
SRSF5	3.17050351631463e-51	0.254553859635882	0.509	0.46	1.0633234693016e-46	Fibroblasts
DNAJC3	1.30326866725294e-50	0.303451184509893	0.287	0.227	4.37090245623292e-46	Fibroblasts
ARMCX3	2.35555304185167e-50	0.34622488125346	0.299	0.243	7.90005379176213e-46	Fibroblasts
TMEM70	2.84597693017617e-50	0.255120540452352	0.286	0.226	9.54483742842484e-46	Fibroblasts
MPZL1	3.53282990273231e-50	0.387709457686634	0.311	0.255	1.18484049277836e-45	Fibroblasts
PTP4A1	1.20383499771622e-49	0.25634305160457	0.387	0.33	4.03742181534067e-45	Fibroblasts
HNRNPF	1.98589666301266e-49	0.260417743514312	0.546	0.495	6.66030022841185e-45	Fibroblasts
FNIP1	2.44615330960292e-49	0.3023173628157	0.288	0.229	8.20390896974628e-45	Fibroblasts
PPP1CC	2.56638509835423e-49	0.264655654884263	0.359	0.301	8.60714234286041e-45	Fibroblasts
UBA2	9.77891827980866e-49	0.295401865203311	0.292	0.235	3.27965361268223e-44	Fibroblasts
UBE2Z	9.95379175777098e-49	0.336422310981394	0.263	0.208	3.33830267972123e-44	Fibroblasts
SLC20A1	1.36428081148998e-47	0.278637928371009	0.282	0.224	4.57552498557509e-43	Fibroblasts
C16orf72	2.50431686290345e-47	0.321111347689792	0.332	0.28	8.39897789480557e-43	Fibroblasts
PTS	3.62212364317654e-47	0.307222831243168	0.277	0.221	1.21478782744855e-42	Fibroblasts
VCL	1.16457224928718e-44	0.28386546708775	0.253	0.196	3.90574240965935e-40	Fibroblasts
SELENOF	1.63648410904341e-44	0.26343832045791	0.397	0.343	5.4884404049098e-40	Fibroblasts
PRPF40A	2.79202719958663e-44	0.255291433321052	0.428	0.376	9.36390082197363e-40	Fibroblasts
DHX15	4.04475964135083e-44	0.306049470652459	0.315	0.262	1.35653148851624e-39	Fibroblasts
LUC7L	5.12197842222143e-44	0.279479088156203	0.26	0.205	1.71780912324462e-39	Fibroblasts
PSMD11	1.63666885230484e-43	0.342387023140194	0.371	0.321	5.48905999685996e-39	Fibroblasts
CAMLG	2.42717928816653e-43	0.268412960115646	0.365	0.314	8.1402738966529e-39	Fibroblasts
NAA15	3.734580507396e-43	0.274480661979103	0.271	0.217	1.25250361057047e-38	Fibroblasts
YTHDF2	2.70501155917255e-42	0.31323670775627	0.386	0.341	9.07206776715291e-38	Fibroblasts
RAB1A	9.65527043172121e-42	0.297442254375878	0.447	0.405	3.23818459739066e-37	Fibroblasts
INTS6	1.23907695217415e-41	0.299794949322998	0.29	0.236	4.15561628220166e-37	Fibroblasts
RBMX	2.41365333051262e-41	0.25335895364451	0.455	0.413	8.09491053987324e-37	Fibroblasts
SRM	3.66527936967621e-41	0.366028306068698	0.318	0.267	1.22926139500201e-36	Fibroblasts
GSPT1	5.05943056721105e-41	0.370652855965265	0.457	0.429	1.69683182363124e-36	Fibroblasts
SEC31A	2.17018392970148e-40	0.329645854363948	0.298	0.25	7.27836286343283e-36	Fibroblasts
VCP	2.85024122670049e-40	0.262035373083009	0.425	0.374	9.55913902610811e-36	Fibroblasts
SAR1A	1.33452001930502e-39	0.291477693330769	0.362	0.317	4.47571324074519e-35	Fibroblasts
DDX39A	1.09195863371761e-38	0.263363130123073	0.294	0.242	3.66221086576212e-34	Fibroblasts
SUB1	2.80464023396753e-37	0.25961751471629	0.717	0.69	9.40620241668031e-33	Fibroblasts
TRIM44	1.00458506769216e-35	0.274118252719844	0.282	0.234	3.36917740002595e-31	Fibroblasts
KPNB1	2.12753012410199e-34	0.269589549890815	0.432	0.388	7.13531053021324e-30	Fibroblasts
UBE2A	7.76613003370795e-33	0.255657413625907	0.316	0.273	2.60460469070497e-28	Fibroblasts
YY1	1.17759126541851e-32	0.254420320270637	0.397	0.356	3.9494055859606e-28	Fibroblasts
ACSL3	9.61862980833002e-32	0.2961292763138	0.298	0.255	3.22589606511772e-27	Fibroblasts
NINJ1	4.97171335871756e-31	0.464222376459471	0.343	0.31	1.6674132262467e-26	Fibroblasts
NDUFAF2	6.68267910093567e-31	0.271618019823567	0.28	0.234	2.2412369168718e-26	Fibroblasts
RANBP2	3.38472327246956e-30	0.25076527176752	0.279	0.238	1.13516849112084e-25	Fibroblasts
SEC63	4.88182617303383e-30	0.289583697388318	0.315	0.276	1.63726686191209e-25	Fibroblasts
DCUN1D5	1.10518235608191e-29	0.319506882594274	0.257	0.22	3.70656058582752e-25	Fibroblasts
CHMP4B	1.16721437741467e-29	0.258722480952281	0.38	0.347	3.91460357897332e-25	Fibroblasts
PA2G4	7.04696163026246e-29	0.313697587131444	0.511	0.489	2.36340999155742e-24	Fibroblasts
NUDC	4.24956363973233e-28	0.303670814278764	0.461	0.442	1.42521865349343e-23	Fibroblasts
AGO2	9.21290465781755e-26	0.260513138476459	0.261	0.223	3.08982396413885e-21	Fibroblasts
PSMC1	1.96235646215015e-24	0.278699221106149	0.356	0.328	6.58135110275918e-20	Fibroblasts
RPL7L1	7.72845617147961e-24	0.264756885519333	0.342	0.312	2.59196963079083e-19	Fibroblasts
CCT6A	1.48629102287272e-21	0.258132779185122	0.416	0.395	4.98472283251054e-17	Fibroblasts
PSMB7	4.85474049676065e-21	0.327545942732567	0.424	0.406	1.62818286780359e-16	Fibroblasts
GLRX3	8.09085494031605e-21	0.282539430273564	0.286	0.256	2.7135109298832e-16	Fibroblasts
EIF3B	1.81217418039542e-19	0.277190170088197	0.301	0.275	6.07766976621016e-15	Fibroblasts
PRMT1	8.7925931092664e-18	0.29259573286797	0.426	0.405	2.94885987698577e-13	Fibroblasts
PKM	1.46188512593652e-16	0.264291358526157	0.544	0.53	4.9028703353659e-12	Fibroblasts
DKC1	1.76037408631423e-16	0.270147707227135	0.29	0.267	5.90394261068067e-12	Fibroblasts
IMP4	1.14275551729327e-14	0.275007231523309	0.294	0.276	3.83257345389817e-10	Fibroblasts
EBNA1BP2	7.61159392161917e-13	0.300058120529918	0.319	0.306	2.55277636943264e-08	Fibroblasts
SNRPD1	2.13555159839701e-10	0.274608458659149	0.488	0.495	7.16221295070388e-06	Fibroblasts
JUND	3.36367779656953e-08	0.342042197602368	0.48	0.494	0.00112811025941349	Fibroblasts
HES1	1.63392521007927e-06	0.533451895569667	0.32	0.312	0.0547985836956384	Fibroblasts
FOS	0.000215249737123273	0.544053087253682	0.49	0.554	1	Fibroblasts
PRSS23	0.000572191604975161	0.263955973021301	0.255	0.246	1	Fibroblasts
JUN	0.00250969600044547	0.451676448196797	0.608	0.64	1	Fibroblasts
CLU	0.00552009654003503	0.445462482465035	0.362	0.373	1	Fibroblasts
KRT17	0	2.94166539549734	0.32	0.114	0	Epithelial cells
SAA1	0	2.78947394148346	0.279	0.078	0	Epithelial cells
MUCL1	0	2.64702887227655	0.318	0.171	0	Epithelial cells
KRT19	0	2.60211281508671	0.821	0.232	0	Epithelial cells
KRT7	0	2.51317338912069	0.759	0.184	0	Epithelial cells
TFF1	0	2.46013162667943	0.332	0.075	0	Epithelial cells
KRT18	0	2.44982970529525	0.845	0.192	0	Epithelial cells
PIP	0	2.43340053257055	0.283	0.072	0	Epithelial cells
CD24	0	2.36729263124936	0.747	0.215	0	Epithelial cells
AZGP1	0	2.31342044904895	0.667	0.1	0	Epithelial cells
KRT8	0	2.30715906179694	0.827	0.153	0	Epithelial cells
TFF3	0	2.29960705798289	0.562	0.115	0	Epithelial cells
TACSTD2	0	2.22243827326246	0.698	0.142	0	Epithelial cells
SCGB2A2	0	2.20769589785323	0.354	0.106	0	Epithelial cells
WFDC2	0	2.13700457104042	0.402	0.077	0	Epithelial cells
COX6C	0	2.00479389557183	0.877	0.527	0	Epithelial cells
SPINT2	0	1.85816491798349	0.83	0.176	0	Epithelial cells
S100A14	0	1.83683564853715	0.689	0.102	0	Epithelial cells
MGST1	0	1.82008606639665	0.729	0.165	0	Epithelial cells
MGP	0	1.77773531456768	0.707	0.408	0	Epithelial cells
ELF3	0	1.74331376632791	0.613	0.082	0	Epithelial cells
CLDN4	0	1.73621450835135	0.639	0.094	0	Epithelial cells
AGR2	0	1.63897913294225	0.502	0.066	0	Epithelial cells
FXYD3	0	1.62069875764528	0.691	0.089	0	Epithelial cells
PERP	0	1.54761113691613	0.586	0.14	0	Epithelial cells
SMIM22	0	1.54696904346141	0.635	0.077	0	Epithelial cells
S100P	0	1.49184188893662	0.275	0.043	0	Epithelial cells
SFN	0	1.48493325952515	0.343	0.031	0	Epithelial cells
CLDN3	0	1.46083387388274	0.458	0.048	0	Epithelial cells
STC2	0	1.44317631002188	0.412	0.07	0	Epithelial cells
MT1X	0	1.36853940426027	0.543	0.336	0	Epithelial cells
PPDPF	0	1.35766388039064	0.821	0.366	0	Epithelial cells
DSP	0	1.32793692935963	0.636	0.084	0	Epithelial cells
CLDN7	0	1.32082627449079	0.567	0.054	0	Epithelial cells
XBP1	0	1.29622723191181	0.854	0.511	0	Epithelial cells
GSTM3	0	1.2767197066115	0.55	0.151	0	Epithelial cells
ANKRD30A	0	1.26885136193498	0.448	0.066	0	Epithelial cells
KRT23	0	1.26148333570706	0.273	0.035	0	Epithelial cells
EPCAM	0	1.25921284211049	0.498	0.043	0	Epithelial cells
CYB5A	0	1.25242345904242	0.629	0.183	0	Epithelial cells
STARD10	0	1.24091269633348	0.481	0.098	0	Epithelial cells
GATA3	0	1.22061597423586	0.584	0.106	0	Epithelial cells
MIF	0	1.22029845762502	0.88	0.436	0	Epithelial cells
ADIRF	0	1.20927381037115	0.694	0.348	0	Epithelial cells
TRPS1	0	1.20830693402189	0.613	0.121	0	Epithelial cells
S100A16	0	1.19353082292508	0.686	0.247	0	Epithelial cells
TSTD1	0	1.19181913596281	0.669	0.149	0	Epithelial cells
AGR3	0	1.18865138531391	0.387	0.053	0	Epithelial cells
CD9	0	1.16166871301949	0.815	0.339	0	Epithelial cells
DBI	0	1.14377311294937	0.714	0.389	0	Epithelial cells
CRABP2	0	1.13824841281747	0.477	0.159	0	Epithelial cells
TPM1	0	1.13416383685355	0.784	0.264	0	Epithelial cells
MARCKSL1	0	1.11841343206156	0.713	0.264	0	Epithelial cells
MUC1	0	1.1064187396868	0.478	0.06	0	Epithelial cells
DYNLT1	0	1.0955878186627	0.706	0.262	0	Epithelial cells
DSTN	0	1.09161047653225	0.885	0.508	0	Epithelial cells
H2AFJ	0	1.0893204824733	0.683	0.247	0	Epithelial cells
HEBP2	0	1.07782886402752	0.615	0.182	0	Epithelial cells
CRIP2	0	1.07218465779672	0.502	0.14	0	Epithelial cells
TCEAL4	0	1.06362867914982	0.591	0.21	0	Epithelial cells
SMIM14	0	1.05514988568356	0.567	0.129	0	Epithelial cells
MAL2	0	1.05214069188637	0.509	0.047	0	Epithelial cells
SLC39A6	0	1.02084036071046	0.56	0.146	0	Epithelial cells
SDC4	0	1.01905329858272	0.46	0.097	0	Epithelial cells
DST	0	1.01681630730362	0.327	0.143	0	Epithelial cells
FHL2	0	0.988576044932503	0.422	0.127	0	Epithelial cells
UQCRQ	0	0.987633659018909	0.841	0.43	0	Epithelial cells
EFHD1	0	0.981463650251816	0.447	0.097	0	Epithelial cells
PRDX2	0	0.974235964573211	0.693	0.244	0	Epithelial cells
ITGA2	0	0.965912178123658	0.295	0.089	0	Epithelial cells
FASN	0	0.962425488514872	0.392	0.075	0	Epithelial cells
LYPLA1	0	0.937773234330958	0.503	0.136	0	Epithelial cells
METRN	0	0.930604454706105	0.356	0.064	0	Epithelial cells
PEBP1	0	0.929975103292906	0.794	0.371	0	Epithelial cells
MAGED2	0	0.92599310161746	0.534	0.167	0	Epithelial cells
ZG16B	0	0.915918434025434	0.431	0.04	0	Epithelial cells
BLVRB	0	0.915583301494169	0.535	0.163	0	Epithelial cells
S100A13	0	0.908094261682264	0.653	0.276	0	Epithelial cells
TSPAN13	0	0.906883701324681	0.517	0.128	0	Epithelial cells
TPD52	0	0.903758518401622	0.504	0.082	0	Epithelial cells
ESR1	0	0.899502970137592	0.403	0.058	0	Epithelial cells
COPS9	0	0.898019399838297	0.776	0.392	0	Epithelial cells
DEGS2	0	0.888136280322083	0.362	0.036	0	Epithelial cells
RAB11FIP1	0	0.884797355828926	0.395	0.084	0	Epithelial cells
SMS	0	0.884123869492598	0.614	0.194	0	Epithelial cells
MZT2B	0	0.880028248466636	0.77	0.385	0	Epithelial cells
AREG	0	0.879560963654933	0.447	0.187	0	Epithelial cells
LSM4	0	0.876358586258495	0.568	0.145	0	Epithelial cells
PBX1	0	0.86927110205657	0.434	0.119	0	Epithelial cells
SRP9	0	0.865416625083929	0.701	0.274	0	Epithelial cells
MT1E	0	0.859072804186725	0.395	0.232	0	Epithelial cells
NDUFA4	0	0.853375620005274	0.869	0.519	0	Epithelial cells
PLA2G16	0	0.849333621365577	0.515	0.158	0	Epithelial cells
CDH1	0	0.844484426441231	0.407	0.034	0	Epithelial cells
GGCT	0	0.840463675676973	0.461	0.13	0	Epithelial cells
MT1G	0	0.839452585045431	0.268	0.051	0	Epithelial cells
S100A10	0	0.83765086346342	0.843	0.567	0	Epithelial cells
CRIP1	0	0.836278318090497	0.486	0.152	0	Epithelial cells
COX6A1	0	0.830528001894485	0.853	0.463	0	Epithelial cells
NDUFC1	0	0.825577085449629	0.622	0.225	0	Epithelial cells
SPDEF	0	0.823661437363105	0.363	0.032	0	Epithelial cells
SCD	0	0.820381524536961	0.342	0.067	0	Epithelial cells
EIF3H	0	0.818583468817066	0.741	0.364	0	Epithelial cells
RAB25	0	0.816535827858815	0.407	0.033	0	Epithelial cells
CALM2	0	0.815703430372469	0.906	0.631	0	Epithelial cells
ELOB	0	0.815340964836752	0.877	0.525	0	Epithelial cells
SERINC2	0	0.813889115598568	0.439	0.053	0	Epithelial cells
MDK	0	0.811167902640174	0.451	0.136	0	Epithelial cells
BNIP3	0	0.809453071419544	0.366	0.108	0	Epithelial cells
NDUFB2	0	0.808395041374987	0.79	0.467	0	Epithelial cells
EFNA1	0	0.802055832088188	0.395	0.067	0	Epithelial cells
NME4	0	0.801723119253268	0.461	0.101	0	Epithelial cells
ATP1B1	0	0.800759160664857	0.512	0.129	0	Epithelial cells
TNNT1	0	0.79972131351254	0.297	0.028	0	Epithelial cells
PAFAH1B3	0	0.797387230234986	0.45	0.07	0	Epithelial cells
NDUFB4	0	0.791862771804715	0.72	0.345	0	Epithelial cells
H3F3A	0	0.789892516285081	0.929	0.741	0	Epithelial cells
GTF2H5	0	0.786809854475096	0.503	0.144	0	Epithelial cells
MYO6	0	0.783050511603908	0.496	0.098	0	Epithelial cells
CA12	0	0.781993981700582	0.404	0.053	0	Epithelial cells
S100A11	0	0.781607720941341	0.941	0.697	0	Epithelial cells
JUP	0	0.776496141718258	0.4	0.057	0	Epithelial cells
DHCR24	0	0.775713219877111	0.403	0.05	0	Epithelial cells
ANXA2	0	0.774681766535403	0.85	0.565	0	Epithelial cells
SLC9A3R1	0	0.766479624913243	0.473	0.097	0	Epithelial cells
HMGN1	0	0.766217599790631	0.787	0.392	0	Epithelial cells
ACTN1	0	0.759953932414888	0.466	0.184	0	Epithelial cells
MLPH	0	0.758755914638984	0.383	0.044	0	Epithelial cells
UQCR10	0	0.758700682386664	0.787	0.409	0	Epithelial cells
ATP5MC2	0	0.758326440652167	0.797	0.447	0	Epithelial cells
PRLR	0	0.757389550204055	0.314	0.023	0	Epithelial cells
RPL7	0	0.756860220794868	0.97	0.825	0	Epithelial cells
HSPB1	0	0.753754404690268	0.773	0.541	0	Epithelial cells
TMEM141	0	0.747754419813266	0.493	0.102	0	Epithelial cells
CCND1	0	0.742901831084958	0.543	0.149	0	Epithelial cells
SUSD3	0	0.740708572820972	0.324	0.054	0	Epithelial cells
NDUFB9	0	0.740247670430232	0.705	0.308	0	Epithelial cells
TFAP2A	0	0.737381201577686	0.357	0.027	0	Epithelial cells
TIMM13	0	0.73642529959181	0.696	0.282	0	Epithelial cells
GPX4	0	0.736057961130473	0.81	0.495	0	Epithelial cells
PLPP2	0	0.735255159484106	0.379	0.042	0	Epithelial cells
SERF2	0	0.734272676163177	0.945	0.805	0	Epithelial cells
IRX3	0	0.731800905625448	0.377	0.052	0	Epithelial cells
SPINT1	0	0.731109158411409	0.395	0.044	0	Epithelial cells
SPTSSA	0	0.730494792106803	0.558	0.209	0	Epithelial cells
ANAPC11	0	0.726492058395842	0.685	0.283	0	Epithelial cells
PRSS8	0	0.725792135110822	0.342	0.024	0	Epithelial cells
GUK1	0	0.724447837378586	0.792	0.449	0	Epithelial cells
CRNDE	0	0.724330366376143	0.464	0.097	0	Epithelial cells
ERBB3	0	0.723281522086703	0.41	0.039	0	Epithelial cells
HACD3	0	0.720295805415145	0.469	0.1	0	Epithelial cells
NUPR1	0	0.714231747634886	0.704	0.351	0	Epithelial cells
VAMP8	0	0.709391527303383	0.71	0.221	0	Epithelial cells
FAM210B	0	0.707762734290962	0.324	0.066	0	Epithelial cells
PDZK1IP1	0	0.707226883490667	0.255	0.019	0	Epithelial cells
SCOC	0	0.705215125036612	0.42	0.112	0	Epithelial cells
BST2	0	0.70149862359203	0.577	0.293	0	Epithelial cells
MZT2A	0	0.697742517887085	0.608	0.207	0	Epithelial cells
EMP2	0	0.695245529471606	0.527	0.208	0	Epithelial cells
ATP5MPL	0	0.694167589151183	0.806	0.451	0	Epithelial cells
TCEAL3	0	0.694114719459639	0.363	0.093	0	Epithelial cells
NDUFB7	0	0.692133698793477	0.685	0.272	0	Epithelial cells
KIF22	0	0.686960711458473	0.361	0.069	0	Epithelial cells
FOXA1	0	0.685942554934146	0.357	0.036	0	Epithelial cells
PTPRF	0	0.684474449884741	0.395	0.047	0	Epithelial cells
H1F0	0	0.681809801545927	0.378	0.07	0	Epithelial cells
SEC61G	0	0.680566736444701	0.83	0.521	0	Epithelial cells
JPT1	0	0.67947698676609	0.553	0.204	0	Epithelial cells
SLC38A1	0	0.678837421710015	0.533	0.146	0	Epithelial cells
BEX3	0	0.672955844246328	0.48	0.159	0	Epithelial cells
DMKN	0	0.670441046621827	0.315	0.034	0	Epithelial cells
TCIM	0	0.669244047254176	0.292	0.113	0	Epithelial cells
CRACR2B	0	0.668665637623779	0.291	0.034	0	Epithelial cells
NME3	0	0.667284210709184	0.546	0.178	0	Epithelial cells
COX7A2	0	0.665893495978152	0.873	0.575	0	Epithelial cells
UQCR11	0	0.66305496517613	0.8	0.432	0	Epithelial cells
ACTG1	0	0.662604729695532	0.95	0.779	0	Epithelial cells
POLR2I	0	0.662600003677685	0.615	0.203	0	Epithelial cells
PKIB	0	0.662529639617111	0.315	0.053	0	Epithelial cells
TBC1D9	0	0.662487168248045	0.399	0.102	0	Epithelial cells
PAWR	0	0.660665059398828	0.426	0.122	0	Epithelial cells
SLC40A1	0	0.658705004732732	0.28	0.081	0	Epithelial cells
ATP5MC3	0	0.656094848403411	0.727	0.332	0	Epithelial cells
PCBD1	0	0.653745390512465	0.466	0.132	0	Epithelial cells
NENF	0	0.653084389341801	0.546	0.223	0	Epithelial cells
ARMT1	0	0.652531136863166	0.33	0.071	0	Epithelial cells
SELENOH	0	0.651290903083883	0.624	0.241	0	Epithelial cells
MRPL55	0	0.651233692406656	0.485	0.122	0	Epithelial cells
MRPS34	0	0.644838011109213	0.556	0.159	0	Epithelial cells
CD151	0	0.644185890925026	0.56	0.204	0	Epithelial cells
IDH2	0	0.642737002562074	0.461	0.109	0	Epithelial cells
RPS18	0	0.641385097666837	0.993	0.96	0	Epithelial cells
DCXR	0	0.637268272894109	0.499	0.138	0	Epithelial cells
C15orf48	0	0.637111526449021	0.341	0.12	0	Epithelial cells
LAMTOR2	0	0.635479528714513	0.541	0.168	0	Epithelial cells
LYPD3	0	0.634186918168996	0.282	0.02	0	Epithelial cells
NAXE	0	0.633981297644691	0.46	0.105	0	Epithelial cells
HINT1	0	0.633898152590989	0.885	0.622	0	Epithelial cells
MRPL14	0	0.630715113472855	0.609	0.222	0	Epithelial cells
COX20	0	0.629197574949487	0.534	0.224	0	Epithelial cells
RPL8	0	0.627640007115501	0.986	0.926	0	Epithelial cells
NDUFB10	0	0.624492417835579	0.659	0.292	0	Epithelial cells
NDUFS8	0	0.623175299021413	0.587	0.189	0	Epithelial cells
NDUFC2	0	0.621924105074296	0.698	0.322	0	Epithelial cells
SPINT1-AS1	0	0.618899200103849	0.329	0.028	0	Epithelial cells
MAP3K13	0	0.615861371099235	0.471	0.128	0	Epithelial cells
SOX4	0	0.614545999861696	0.684	0.355	0	Epithelial cells
CARHSP1	0	0.613837763258681	0.436	0.143	0	Epithelial cells
TMED3	0	0.612696777844757	0.486	0.122	0	Epithelial cells
LAGE3	0	0.611733792785375	0.442	0.124	0	Epithelial cells
NDUFB11	0	0.608479597660347	0.703	0.336	0	Epithelial cells
ATOX1	0	0.606642178825493	0.635	0.294	0	Epithelial cells
ENAH	0	0.606123180640905	0.454	0.141	0	Epithelial cells
ATP5MF	0	0.605999706030718	0.724	0.348	0	Epithelial cells
RBM47	0	0.601557974673514	0.405	0.074	0	Epithelial cells
ATP5ME	0	0.598415372266267	0.805	0.456	0	Epithelial cells
ENSA	0	0.596726713553247	0.585	0.227	0	Epithelial cells
CHPT1	0	0.596088084777326	0.322	0.089	0	Epithelial cells
TMEM147	0	0.595494458655995	0.574	0.204	0	Epithelial cells
MSRB2	0	0.593283145992264	0.347	0.079	0	Epithelial cells
C4orf48	0	0.593056269594722	0.457	0.151	0	Epithelial cells
CETN2	0	0.589624881932154	0.406	0.086	0	Epithelial cells
MPC2	0	0.588890867120049	0.565	0.225	0	Epithelial cells
TPD52L1	0	0.587697293464232	0.326	0.038	0	Epithelial cells
CUTA	0	0.587277185980739	0.668	0.277	0	Epithelial cells
LSM3	0	0.586633826483807	0.557	0.242	0	Epithelial cells
KNOP1	0	0.586036398851018	0.423	0.098	0	Epithelial cells
NQO1	0	0.584678176362896	0.424	0.131	0	Epithelial cells
ARHGAP29	0	0.584144137164777	0.366	0.111	0	Epithelial cells
MTHFD2L	0	0.584120399588594	0.325	0.102	0	Epithelial cells
LURAP1L	0	0.582340610369235	0.289	0.038	0	Epithelial cells
LSM5	0	0.582250326559725	0.607	0.233	0	Epithelial cells
RPS4X	0	0.581865129145083	0.981	0.941	0	Epithelial cells
ZNHIT1	0	0.581297517615781	0.585	0.228	0	Epithelial cells
MYL6	0	0.580343366512974	0.956	0.778	0	Epithelial cells
EEF1D	0	0.575380317415125	0.904	0.721	0	Epithelial cells
ATP6V1G1	0	0.575123141513343	0.811	0.483	0	Epithelial cells
TXNDC17	0	0.573587138903304	0.586	0.227	0	Epithelial cells
FBXO32	0	0.569208175706758	0.251	0.09	0	Epithelial cells
STUB1	0	0.568725871051983	0.569	0.2	0	Epithelial cells
TMCO1	0	0.567897008906502	0.642	0.284	0	Epithelial cells
HOOK2	0	0.566916842314111	0.4	0.063	0	Epithelial cells
RAD21	0	0.565836436603974	0.507	0.22	0	Epithelial cells
NDUFAB1	0	0.564775096299281	0.64	0.268	0	Epithelial cells
AP1M2	0	0.564773792942465	0.313	0.02	0	Epithelial cells
RUNX1	0	0.564486818643694	0.505	0.205	0	Epithelial cells
AR	0	0.56381752049215	0.31	0.063	0	Epithelial cells
COX6B1	0	0.561994361255789	0.809	0.477	0	Epithelial cells
POLR2L	0	0.561312515637236	0.841	0.519	0	Epithelial cells
IFI6	0	0.560951549819847	0.433	0.234	0	Epithelial cells
NHP2	0	0.559881615940472	0.686	0.292	0	Epithelial cells
USP53	0	0.559661490974071	0.269	0.118	0	Epithelial cells
CENPX	0	0.559559997061545	0.481	0.134	0	Epithelial cells
DSG2	0	0.559267437733621	0.309	0.036	0	Epithelial cells
ABHD11	0	0.558412295633331	0.301	0.039	0	Epithelial cells
DLG5	0	0.556996865818408	0.279	0.045	0	Epithelial cells
HIGD1A	0	0.556709538015413	0.423	0.141	0	Epithelial cells
SNRNP25	0	0.556009966152814	0.342	0.074	0	Epithelial cells
SDHC	0	0.555723651578015	0.508	0.154	0	Epithelial cells
DCTPP1	0	0.555349692953175	0.477	0.136	0	Epithelial cells
MRPS30	0	0.551910319695738	0.338	0.12	0	Epithelial cells
AP1S1	0	0.549590642560843	0.346	0.06	0	Epithelial cells
TSTA3	0	0.54948471615794	0.443	0.113	0	Epithelial cells
PPA1	0	0.548036742640893	0.668	0.349	0	Epithelial cells
HMGA1	0	0.547983887842999	0.387	0.209	0	Epithelial cells
CREB3L4	0	0.547935332364981	0.283	0.031	0	Epithelial cells
RPLP0	0	0.547868890664741	0.968	0.809	0	Epithelial cells
SNRPE	0	0.546262892656218	0.764	0.395	0	Epithelial cells
PHPT1	0	0.545166157599441	0.606	0.259	0	Epithelial cells
CBX3	0	0.545084390400176	0.642	0.274	0	Epithelial cells
FTH1	0	0.543718203327629	0.996	0.95	0	Epithelial cells
PRDX3	0	0.542072425956718	0.504	0.168	0	Epithelial cells
SOX9	0	0.53898146676865	0.258	0.038	0	Epithelial cells
TSPAN15	0	0.538651266748457	0.314	0.046	0	Epithelial cells
FAM162A	0	0.538645444931422	0.39	0.114	0	Epithelial cells
PPP4C	0	0.538025851248497	0.537	0.188	0	Epithelial cells
UQCC2	0	0.537807695996521	0.48	0.15	0	Epithelial cells
RPS2	0	0.537431768049896	0.989	0.957	0	Epithelial cells
STMN1	0	0.536385816155239	0.412	0.184	0	Epithelial cells
PARP1	0	0.532989051177283	0.463	0.126	0	Epithelial cells
AURKAIP1	0	0.532413497319759	0.665	0.292	0	Epithelial cells
HSBP1	0	0.53230484191263	0.664	0.317	0	Epithelial cells
PRDX5	0	0.532039022684325	0.635	0.269	0	Epithelial cells
RPL13A	0	0.530558675965675	0.984	0.91	0	Epithelial cells
GALNT6	0	0.528230485127045	0.276	0.042	0	Epithelial cells
TMEM219	0	0.526969726822014	0.494	0.162	0	Epithelial cells
COX8A	0	0.526361262841467	0.722	0.368	0	Epithelial cells
UGDH1	0	0.526117061706597	0.468	0.228	0	Epithelial cells
ATP5MD	0	0.525274253717033	0.807	0.505	0	Epithelial cells
SLC25A37	0	0.523646391925701	0.297	0.115	0	Epithelial cells
RPL36	0	0.52355974504974	0.984	0.922	0	Epithelial cells
CHMP2A	0	0.523406556655863	0.582	0.234	0	Epithelial cells
HILPDA	0	0.522907642855605	0.253	0.041	0	Epithelial cells
COA3	0	0.522310515348532	0.462	0.133	0	Epithelial cells
MSMO1	0	0.521480797429145	0.291	0.051	0	Epithelial cells
BRK1	0	0.519874543805898	0.724	0.373	0	Epithelial cells
CHCHD5	0	0.51942668263608	0.42	0.099	0	Epithelial cells
RPL3	0	0.519387074530252	0.978	0.901	0	Epithelial cells
MRPS33	0	0.518127450412562	0.427	0.109	0	Epithelial cells
COX5B	0	0.517985045646557	0.776	0.423	0	Epithelial cells
SNRPD2	0	0.517206097411635	0.778	0.41	0	Epithelial cells
LSR	0	0.517115960162585	0.33	0.047	0	Epithelial cells
DDR1	0	0.515706499295518	0.299	0.027	0	Epithelial cells
CPNE3	0	0.515091600023049	0.469	0.13	0	Epithelial cells
FAM173A	0	0.515051361289123	0.454	0.114	0	Epithelial cells
TUFM	0	0.514255454756377	0.614	0.264	0	Epithelial cells
PGLS	0	0.513276829490456	0.504	0.188	0	Epithelial cells
POP7	0	0.512907835902384	0.386	0.106	0	Epithelial cells
CHCHD2	0	0.512188624682913	0.926	0.667	0	Epithelial cells
TNFRSF12A1	0	0.51157523222536	0.514	0.265	0	Epithelial cells
ERH	0	0.511069781588579	0.737	0.384	0	Epithelial cells
JTB	0	0.510732444463234	0.653	0.296	0	Epithelial cells
STMP1	0	0.508878402781928	0.492	0.157	0	Epithelial cells
FLNB	0	0.507202782803391	0.377	0.09	0	Epithelial cells
NDUFA11	0	0.506908777294342	0.686	0.336	0	Epithelial cells
SKP1	0	0.506806837265156	0.889	0.608	0	Epithelial cells
TMED2	0	0.506175131012376	0.676	0.318	0	Epithelial cells
CERS6	0	0.504793622927062	0.329	0.062	0	Epithelial cells
TMEM205	0	0.502711358835034	0.423	0.122	0	Epithelial cells
TUBB	0	0.501552913271393	0.707	0.386	0	Epithelial cells
EIF4EBP1	0	0.50145612435867	0.472	0.168	0	Epithelial cells
EPPK1	0	0.500983245144998	0.258	0.022	0	Epithelial cells
MGST3	0	0.500765557230695	0.656	0.33	0	Epithelial cells
MRPL51	0	0.50042787359558	0.638	0.276	0	Epithelial cells
MEAF6	0	0.500380424144939	0.514	0.156	0	Epithelial cells
ELOVL5	0	0.498635792995221	0.439	0.206	0	Epithelial cells
CYHR1	0	0.498307747577292	0.361	0.085	0	Epithelial cells
NDUFV2	0	0.49746905049079	0.611	0.267	0	Epithelial cells
NME1	0	0.49722631086226	0.552	0.227	0	Epithelial cells
MYL12B	0	0.496680722707383	0.807	0.521	0	Epithelial cells
MDH2	0	0.496060636205148	0.574	0.215	0	Epithelial cells
DUSP23	0	0.495088906689856	0.452	0.131	0	Epithelial cells
HEBP1	0	0.494935389069419	0.338	0.123	0	Epithelial cells
CKS1B	0	0.49407411454498	0.368	0.124	0	Epithelial cells
CLU1	0	0.49131808043174	0.511	0.204	0	Epithelial cells
C3orf14	0	0.491275324456635	0.292	0.044	0	Epithelial cells
ALKBH7	0	0.491039900068803	0.49	0.178	0	Epithelial cells
UBL5	0	0.490473915974035	0.853	0.559	0	Epithelial cells
METTL26	0	0.490316568258606	0.498	0.157	0	Epithelial cells
CXXC5	0	0.489640579419875	0.338	0.095	0	Epithelial cells
GAPDH	0	0.489032143500418	0.944	0.809	0	Epithelial cells
EI24	0	0.48885048100571	0.497	0.174	0	Epithelial cells
PMVK	0	0.487472591179096	0.386	0.1	0	Epithelial cells
UQCRH	0	0.486562015214654	0.793	0.502	0	Epithelial cells
MSI2	0	0.485627656047966	0.397	0.107	0	Epithelial cells
CYC1	0	0.485475665506646	0.577	0.237	0	Epithelial cells
ATP5IF1	0	0.483839441803529	0.636	0.282	0	Epithelial cells
TXNL4A	0	0.48326373913471	0.513	0.186	0	Epithelial cells
SYPL1	0	0.482512919007818	0.562	0.291	0	Epithelial cells
SLC25A39	0	0.47976192349134	0.406	0.104	0	Epithelial cells
LY6E	0	0.479711725501106	0.546	0.268	0	Epithelial cells
RHOC	0	0.479544610642614	0.637	0.312	0	Epithelial cells
PARD6B	0	0.479530110351789	0.265	0.025	0	Epithelial cells
OCIAD2	0	0.479437044726933	0.498	0.125	0	Epithelial cells
ARPC1A	0	0.479431427060642	0.478	0.161	0	Epithelial cells
FAM213A	0	0.479346652373324	0.359	0.086	0	Epithelial cells
TMA16	0	0.478242856880455	0.344	0.11	0	Epithelial cells
ECHS1	0	0.477707242301052	0.472	0.15	0	Epithelial cells
SSBP1	0	0.477049304356768	0.622	0.319	0	Epithelial cells
SCCPDH	0	0.476864273770846	0.286	0.056	0	Epithelial cells
SDC1	0	0.476737139593704	0.294	0.056	0	Epithelial cells
SYNGR2	0	0.476379812911237	0.466	0.128	0	Epithelial cells
NECTIN2	0	0.475799455768771	0.401	0.134	0	Epithelial cells
SELENOW	0	0.475124760638234	0.619	0.288	0	Epithelial cells
MIEN1	0	0.474822126918026	0.467	0.145	0	Epithelial cells
RPS3A	0	0.473432880492152	0.984	0.936	0	Epithelial cells
ZKSCAN1	0	0.472695577649215	0.403	0.119	0	Epithelial cells
NUCKS1	0	0.471246365849373	0.708	0.379	0	Epithelial cells
CIB1	0	0.470561880573763	0.632	0.275	0	Epithelial cells
SELENOM1	0	0.469599617321299	0.719	0.417	0	Epithelial cells
COX17	0	0.468592610936717	0.64	0.275	0	Epithelial cells
ERGIC3	0	0.466662075331221	0.515	0.195	0	Epithelial cells
HSD17B10	0	0.465536250471962	0.498	0.168	0	Epithelial cells
MRPS21	0	0.46527606482806	0.652	0.283	0	Epithelial cells
NPDC1	0	0.464801208794962	0.379	0.108	0	Epithelial cells
FNBP1L	0	0.464667482436292	0.315	0.062	0	Epithelial cells
PSMB5	0	0.464562142959866	0.599	0.278	0	Epithelial cells
PNKD	0	0.463007572539237	0.398	0.108	0	Epithelial cells
RPL10A	0	0.461947117220804	0.962	0.841	0	Epithelial cells
RAB13	0	0.461912998029549	0.537	0.222	0	Epithelial cells
SMIM26	0	0.460950695753073	0.529	0.22	0	Epithelial cells
GLO1	0	0.460513090791488	0.445	0.152	0	Epithelial cells
TECR	0	0.459344331728409	0.464	0.154	0	Epithelial cells
PPIA	0	0.459300455990649	0.891	0.644	0	Epithelial cells
MINOS1	0	0.459100362751032	0.613	0.278	0	Epithelial cells
HMGN2	0	0.458350476620729	0.645	0.36	0	Epithelial cells
YIF1A	0	0.458190365960452	0.508	0.185	0	Epithelial cells
ARF5	0	0.457796518753905	0.433	0.121	0	Epithelial cells
TSPO	0	0.45765928194902	0.721	0.335	0	Epithelial cells
WWP1	0	0.456818781237278	0.348	0.087	0	Epithelial cells
NAA38	0	0.455938944975561	0.512	0.185	0	Epithelial cells
ECI1	0	0.45570577661524	0.355	0.092	0	Epithelial cells
TMEM9	0	0.455648502508727	0.32	0.063	0	Epithelial cells
TMEM14A	0	0.45502951228672	0.363	0.081	0	Epithelial cells
HMG20B	0	0.454323946446848	0.364	0.084	0	Epithelial cells
MAP7	0	0.454172563795477	0.258	0.025	0	Epithelial cells
CTNND1	0	0.452634779271503	0.37	0.104	0	Epithelial cells
MRPL24	0	0.452453403130879	0.352	0.094	0	Epithelial cells
SLIRP	0	0.451624047227146	0.699	0.342	0	Epithelial cells
RAB11A	0	0.450687738353694	0.555	0.215	0	Epithelial cells
TCEA1	0	0.450549847900441	0.522	0.241	0	Epithelial cells
GNB2	0	0.450223227500318	0.52	0.223	0	Epithelial cells
UQCC3	0	0.449765744157911	0.389	0.091	0	Epithelial cells
POLR2K	0	0.449227551216492	0.616	0.262	0	Epithelial cells
DDT	0	0.448840495821254	0.599	0.274	0	Epithelial cells
ATP5MC1	0	0.448298502202557	0.618	0.275	0	Epithelial cells
KIAA1324	0	0.447463497618307	0.262	0.023	0	Epithelial cells
NDUFA13	0	0.447168225989762	0.616	0.266	0	Epithelial cells
MRPL13	0	0.446870783111711	0.426	0.126	0	Epithelial cells
GIPC1	0	0.446070706214357	0.344	0.073	0	Epithelial cells
MRPL15	0	0.445935633280698	0.307	0.112	0	Epithelial cells
JPT2	0	0.445805844204946	0.324	0.067	0	Epithelial cells
FDFT1	0	0.445562736303338	0.349	0.082	0	Epithelial cells
COMT	0	0.445393879267342	0.372	0.099	0	Epithelial cells
AP2S1	0	0.445159839261534	0.601	0.261	0	Epithelial cells
SLC25A1	0	0.444134394475342	0.301	0.065	0	Epithelial cells
PHB	0	0.443889566520612	0.533	0.21	0	Epithelial cells
AIG1	0	0.443689485965375	0.304	0.064	0	Epithelial cells
PSENEN	0	0.443118194215346	0.412	0.117	0	Epithelial cells
NDUFV3	0	0.442568730848976	0.406	0.125	0	Epithelial cells
FIS1	0	0.442515871911315	0.563	0.237	0	Epithelial cells
NR2F6	0	0.442012667882083	0.281	0.039	0	Epithelial cells
CNPY2	0	0.442010165946818	0.484	0.158	0	Epithelial cells
MCCC2	0	0.441480570458901	0.292	0.058	0	Epithelial cells
ACP1	0	0.440600543981857	0.487	0.169	0	Epithelial cells
KCNK6	0	0.438913880010684	0.296	0.048	0	Epithelial cells
SELENBP1	0	0.438829462574455	0.263	0.044	0	Epithelial cells
PHLDA2	0	0.437903656124641	0.453	0.2	0	Epithelial cells
POLR2J	0	0.437802669504285	0.545	0.21	0	Epithelial cells
NDUFB1	0	0.437780973392575	0.637	0.3	0	Epithelial cells
PRDX1	0	0.436568101200416	0.88	0.632	0	Epithelial cells
MMP24OS	0	0.435280642455366	0.406	0.119	0	Epithelial cells
CTTN	0	0.434815029504612	0.424	0.149	0	Epithelial cells
RPS5	0	0.434634379189857	0.971	0.875	0	Epithelial cells
FDPS	0	0.434533109082709	0.395	0.129	0	Epithelial cells
DPY30	0	0.433597556147813	0.457	0.135	0	Epithelial cells
IRX2	0	0.43335330174952	0.261	0.068	0	Epithelial cells
GADD45GIP1	0	0.432873806665864	0.654	0.314	0	Epithelial cells
PCMT1	0	0.432828353955032	0.482	0.183	0	Epithelial cells
C1orf122	0	0.430835200010734	0.411	0.141	0	Epithelial cells
SQLE	0	0.429769385593407	0.326	0.086	0	Epithelial cells
RAB2A	0	0.428469672986749	0.656	0.322	0	Epithelial cells
EDF1	0	0.425242101863974	0.823	0.521	0	Epithelial cells
SEMA3C	0	0.423593808277941	0.269	0.06	0	Epithelial cells
ROMO1	0	0.422833006109481	0.653	0.324	0	Epithelial cells
GPAA1	0	0.421816287833722	0.353	0.099	0	Epithelial cells
SNRPF	0	0.421744226925274	0.666	0.34	0	Epithelial cells
LDHA	0	0.421473709526505	0.814	0.567	0	Epithelial cells
YWHAZ	0	0.420868728062149	0.803	0.529	0	Epithelial cells
MRPL57	0	0.420377717119796	0.539	0.189	0	Epithelial cells
BCAP31	0	0.420309464316971	0.577	0.24	0	Epithelial cells
MCRIP2	0	0.420177830748741	0.323	0.065	0	Epithelial cells
SREBF1	0	0.419129193512815	0.284	0.061	0	Epithelial cells
CAMK2N1	0	0.418220100667844	0.289	0.077	0	Epithelial cells
TRAF4	0	0.418123546545312	0.309	0.074	0	Epithelial cells
ALDOA	0	0.417499946044825	0.281	0.055	0	Epithelial cells
TC2N	0	0.416741195667189	0.295	0.044	0	Epithelial cells
NUDT16L1	0	0.416318468351931	0.319	0.067	0	Epithelial cells
RPL12	0	0.415862805329093	0.979	0.921	0	Epithelial cells
MLF2	0	0.413652943154533	0.518	0.196	0	Epithelial cells
C1orf43	0	0.412494852384195	0.498	0.191	0	Epithelial cells
DRAP1	0	0.41248539652908	0.577	0.265	0	Epithelial cells
MRPS26	0	0.412189467333983	0.439	0.14	0	Epithelial cells
C19orf70	0	0.410828311372939	0.592	0.243	0	Epithelial cells
PALLD1	0	0.410530255605121	0.31	0.131	0	Epithelial cells
GTF2I	0	0.40950140471869	0.516	0.192	0	Epithelial cells
TMEM54	0	0.40898580224286	0.264	0.037	0	Epithelial cells
PRRG4	0	0.40861256353761	0.267	0.036	0	Epithelial cells
SUMO3	0	0.408190983061594	0.499	0.2	0	Epithelial cells
ATP5F1C	0	0.406277893933321	0.542	0.239	0	Epithelial cells
DAAM1	0	0.406246670142205	0.358	0.105	0	Epithelial cells
NDUFB3	0	0.405787905966022	0.412	0.114	0	Epithelial cells
NFIB	0	0.405278544644113	0.324	0.131	0	Epithelial cells
SNHG19	0	0.404719247825821	0.334	0.096	0	Epithelial cells
BSG	0	0.404617510633123	0.593	0.267	0	Epithelial cells
BCAM	0	0.404186366118443	0.283	0.063	0	Epithelial cells
HSBP1L1	0	0.403753176236483	0.271	0.041	0	Epithelial cells
MRPL41	0	0.403369577475508	0.591	0.256	0	Epithelial cells
HIST1H4C	0	0.4031838520931	0.408	0.189	0	Epithelial cells
ARL3	0	0.402017580582206	0.359	0.096	0	Epithelial cells
PARK7	0	0.401802563118101	0.768	0.422	0	Epithelial cells
HIST1H2AC	0	0.399980541596259	0.278	0.079	0	Epithelial cells
MT-CO2	0	0.399838962925227	0.983	0.974	0	Epithelial cells
SELENOP1	0	0.398857166252368	0.422	0.197	0	Epithelial cells
GNAS	0	0.398807131603046	0.676	0.417	0	Epithelial cells
ZCRB1	0	0.398404819976113	0.419	0.131	0	Epithelial cells
RPL41	0	0.397959863465833	0.997	0.989	0	Epithelial cells
LAMTOR4	0	0.397649242340477	0.602	0.281	0	Epithelial cells
SLC12A2	0	0.397043412311586	0.264	0.082	0	Epithelial cells
ATP6V0B	0	0.396456599286694	0.74	0.403	0	Epithelial cells
H2AFY	0	0.396253317344419	0.599	0.258	0	Epithelial cells
TES	0	0.396077621857226	0.36	0.157	0	Epithelial cells
TMEM134	0	0.395560431676919	0.364	0.086	0	Epithelial cells
BANF1	0	0.395382014206041	0.568	0.239	0	Epithelial cells
CNIH4	0	0.39531304885875	0.463	0.176	0	Epithelial cells
RPL36A	0	0.39458879365706	0.796	0.514	0	Epithelial cells
COMMD3	0	0.393963090552319	0.348	0.105	0	Epithelial cells
SUMO1	0	0.393925948025361	0.641	0.301	0	Epithelial cells
IFT22	0	0.393231964629902	0.263	0.043	0	Epithelial cells
RAB4A	0	0.39319890526333	0.36	0.105	0	Epithelial cells
NDUFS6	0	0.392747440430479	0.652	0.324	0	Epithelial cells
SQOR	0	0.392305060584034	0.311	0.127	0	Epithelial cells
TBX3	0	0.391581525984662	0.35	0.127	0	Epithelial cells
ARL6IP1	0	0.39158054891269	0.62	0.345	0	Epithelial cells
NFIC	0	0.389460587586256	0.468	0.18	0	Epithelial cells
WEE1	0	0.3887224392211	0.282	0.081	0	Epithelial cells
NUCB2	0	0.38822558759581	0.382	0.142	0	Epithelial cells
UBE2H	0	0.388140953236742	0.432	0.171	0	Epithelial cells
ATP5PD	0	0.388140161349983	0.517	0.209	0	Epithelial cells
PET100	0	0.388100894594503	0.543	0.215	0	Epithelial cells
POLD2	0	0.388073181449901	0.39	0.117	0	Epithelial cells
HIST3H2A	0	0.387910792135184	0.265	0.061	0	Epithelial cells
MORF4L21	0	0.386260112331183	0.665	0.354	0	Epithelial cells
PDCD6	0	0.384647784057866	0.556	0.234	0	Epithelial cells
COX5A	0	0.384288834730987	0.654	0.316	0	Epithelial cells
COPZ1	0	0.384010599694369	0.477	0.173	0	Epithelial cells
NMRAL1	0	0.383699707441603	0.297	0.052	0	Epithelial cells
ENO1	0	0.383469421742145	0.729	0.511	0	Epithelial cells
TIMM10	0	0.383177817057252	0.446	0.175	0	Epithelial cells
DYNLL1	0	0.382521673898117	0.837	0.615	0	Epithelial cells
MYO1B	0	0.382337840411744	0.272	0.103	0	Epithelial cells
COX4I1	0	0.382079274334682	0.856	0.614	0	Epithelial cells
ERG28	0	0.381520358388745	0.294	0.051	0	Epithelial cells
SRI	0	0.381151039644035	0.553	0.277	0	Epithelial cells
MRPL20	0	0.380809542285254	0.642	0.301	0	Epithelial cells
EZR	0	0.380004390656819	0.525	0.194	0	Epithelial cells
C7orf50	0	0.37895278605955	0.396	0.106	0	Epithelial cells
NDUFA2	0	0.378848791584447	0.594	0.263	0	Epithelial cells
MRPS16	0	0.377906951852531	0.43	0.138	0	Epithelial cells
CSRP1	0	0.377234226918562	0.339	0.128	0	Epithelial cells
CD47	0	0.376580584559427	0.393	0.163	0	Epithelial cells
FLYWCH2	0	0.37610013200058	0.3	0.068	0	Epithelial cells
ASPH	0	0.375024870168934	0.422	0.173	0	Epithelial cells
NDUFA1	0	0.37440632138177	0.692	0.355	0	Epithelial cells
NDUFS5	0	0.374338383410263	0.762	0.457	0	Epithelial cells
HIST1H1C	0	0.374322770447355	0.272	0.072	0	Epithelial cells
KDELR1	0	0.374034916802983	0.483	0.217	0	Epithelial cells
CCDC124	0	0.373839779471322	0.409	0.134	0	Epithelial cells
TOMM20	0	0.373394390072002	0.653	0.365	0	Epithelial cells
POLR3K	0	0.373310042220195	0.3	0.068	0	Epithelial cells
SIAH2	0	0.37284850520501	0.259	0.068	0	Epithelial cells
SH3YL1	0	0.37278147515352	0.282	0.047	0	Epithelial cells
SEPHS2	0	0.372660469818593	0.413	0.139	0	Epithelial cells
MPHOSPH6	0	0.372626842322857	0.261	0.062	0	Epithelial cells
CISD3	0	0.370881867238852	0.375	0.098	0	Epithelial cells
RPL31	0	0.370348825177159	0.912	0.68	0	Epithelial cells
CYB5R1	0	0.36972768155827	0.273	0.065	0	Epithelial cells
PIN4	0	0.369267725435905	0.418	0.124	0	Epithelial cells
PPP1R14B	0	0.36915016286929	0.464	0.187	0	Epithelial cells
CD46	0	0.368707116280735	0.41	0.127	0	Epithelial cells
SIVA1	0	0.368574507019905	0.534	0.237	0	Epithelial cells
KRTCAP2	0	0.368282976323924	0.465	0.177	0	Epithelial cells
MRPL23	0	0.367441860600392	0.325	0.078	0	Epithelial cells
TRAPPC3	0	0.366586813005621	0.432	0.149	0	Epithelial cells
POLR2H	0	0.366561611516477	0.456	0.164	0	Epithelial cells
VDAC1	0	0.366304033677208	0.642	0.335	0	Epithelial cells
NDUFA8	0	0.365881835181739	0.373	0.11	0	Epithelial cells
ZNF703	0	0.365152874953888	0.329	0.114	0	Epithelial cells
PYCR1	0	0.364871358911867	0.253	0.045	0	Epithelial cells
PATJ	0	0.363236281809066	0.259	0.03	0	Epithelial cells
SF3B6	0	0.362857768545627	0.695	0.37	0	Epithelial cells
RPL18	0	0.362620954091382	0.976	0.92	0	Epithelial cells
ATP5PO	0	0.362000116414735	0.603	0.295	0	Epithelial cells
NEDD8	0	0.361299601960298	0.7	0.359	0	Epithelial cells
AKR7A2	0	0.361183756296445	0.334	0.095	0	Epithelial cells
SMDT1	0	0.36092739208781	0.517	0.213	0	Epithelial cells
EIF6	0	0.360485966796266	0.554	0.263	0	Epithelial cells
RPA3	0	0.359756007754443	0.362	0.104	0	Epithelial cells
NDUFA10	0	0.35956764631174	0.444	0.157	0	Epithelial cells
EBPL	0	0.358858108060204	0.34	0.093	0	Epithelial cells
HINT2	0	0.358038807611165	0.317	0.079	0	Epithelial cells
NFIA	0	0.357031652150293	0.365	0.142	0	Epithelial cells
TSEN34	0	0.356359508816205	0.355	0.102	0	Epithelial cells
ADK	0	0.35625280696162	0.31	0.089	0	Epithelial cells
FARP1	0	0.356005089781493	0.274	0.067	0	Epithelial cells
TKT	0	0.355135555815127	0.458	0.197	0	Epithelial cells
PON2	0	0.354980458883649	0.287	0.059	0	Epithelial cells
RPS6	0	0.354519656666939	0.979	0.9	0	Epithelial cells
TMEM106C	0	0.353815543304269	0.265	0.05	0	Epithelial cells
PLEKHF2	0	0.352927494844739	0.282	0.069	0	Epithelial cells
GRINA	0	0.352766132041021	0.415	0.167	0	Epithelial cells
BLVRA	0	0.351528950182754	0.313	0.093	0	Epithelial cells
GID8	0	0.351258848483072	0.346	0.101	0	Epithelial cells
PDAP1	0	0.351031569504246	0.53	0.214	0	Epithelial cells
VPS28	0	0.350925343337364	0.61	0.289	0	Epithelial cells
PSMB1	0	0.350872009836951	0.723	0.435	0	Epithelial cells
FKBP4	0	0.34991325630875	0.514	0.222	0	Epithelial cells
WDR83OS	0	0.349354341838954	0.728	0.396	0	Epithelial cells
TTC3	0	0.349302739220909	0.456	0.184	0	Epithelial cells
TRIP6	0	0.348853557294823	0.283	0.082	0	Epithelial cells
ARFIP2	0	0.347731627516197	0.279	0.058	0	Epithelial cells
COX7C	0	0.347158690389126	0.877	0.644	0	Epithelial cells
NUTF2	0	0.346920082862278	0.428	0.162	0	Epithelial cells
MYDGF	0	0.346455743070979	0.573	0.274	0	Epithelial cells
TRAPPC6A	0	0.345264322422459	0.339	0.076	0	Epithelial cells
MT-CO3	0	0.344904736421008	0.989	0.978	0	Epithelial cells
COX7A2L	0	0.344283099297011	0.588	0.265	0	Epithelial cells
LSM7	0	0.342835488168181	0.674	0.349	0	Epithelial cells
RPL23A	0	0.342155936258591	0.949	0.797	0	Epithelial cells
GOLM1	0	0.341359486983023	0.253	0.063	0	Epithelial cells
SCAND1	0	0.341173897269443	0.601	0.274	0	Epithelial cells
ARL1	0	0.341093336621243	0.373	0.127	0	Epithelial cells
SSR3	0	0.339974447477736	0.566	0.282	0	Epithelial cells
YWHAH	0	0.339776215736381	0.459	0.252	0	Epithelial cells
UCHL3	0	0.339456766805229	0.315	0.101	0	Epithelial cells
PTP4A2	0	0.337987738810719	0.605	0.307	0	Epithelial cells
RNF7	0	0.337925068693942	0.576	0.255	0	Epithelial cells
KTN1	0	0.337083327766425	0.783	0.479	0	Epithelial cells
RBM3	0	0.336933457149021	0.729	0.442	0	Epithelial cells
TMBIM4	0	0.336692852715209	0.571	0.268	0	Epithelial cells
SHARPIN	0	0.335764174715184	0.317	0.081	0	Epithelial cells
PPA2	0	0.335421562464879	0.275	0.056	0	Epithelial cells
VDAC2	0	0.333939433214156	0.594	0.317	0	Epithelial cells
MPG	0	0.331862945658491	0.391	0.123	0	Epithelial cells
ATP5PF	0	0.331540338651475	0.72	0.419	0	Epithelial cells
TALDO1	0	0.331364393353737	0.534	0.235	0	Epithelial cells
TMED10	0	0.330248439644956	0.59	0.289	0	Epithelial cells
CNN31	0	0.329692420717862	0.469	0.23	0	Epithelial cells
FAAP20	0	0.329035201367706	0.436	0.145	0	Epithelial cells
NDUFB6	0	0.32893672021719	0.434	0.159	0	Epithelial cells
BOLA3	0	0.328278474455131	0.317	0.077	0	Epithelial cells
RPN2	0	0.328175174415655	0.497	0.223	0	Epithelial cells
RPS15	0	0.328046246289755	0.986	0.959	0	Epithelial cells
ZFAND6	0	0.327742418959148	0.498	0.206	0	Epithelial cells
P4HB	0	0.326878478422224	0.541	0.276	0	Epithelial cells
ZFYVE21	0	0.326787019931856	0.309	0.079	0	Epithelial cells
SRSF9	0	0.326554134838192	0.588	0.286	0	Epithelial cells
RER1	0	0.326239961929298	0.5	0.2	0	Epithelial cells
TUBA1A	0	0.326239740623941	0.512	0.287	0	Epithelial cells
MYH9	0	0.325794396287757	0.472	0.262	0	Epithelial cells
LRBA	0	0.325746975172324	0.261	0.042	0	Epithelial cells
ALCAM	0	0.32526869470709	0.274	0.088	0	Epithelial cells
NSMCE1	0	0.324218980295641	0.348	0.093	0	Epithelial cells
ACTN4	0	0.323710879719426	0.511	0.243	0	Epithelial cells
REEP5	0	0.323645674931462	0.608	0.317	0	Epithelial cells
PRKDC	0	0.323555177940597	0.436	0.159	0	Epithelial cells
SH3BGRL	0	0.323004887624055	0.482	0.233	0	Epithelial cells
LMNA	0	0.321931816649755	0.656	0.402	0	Epithelial cells
OLA1	0	0.321841906355157	0.358	0.118	0	Epithelial cells
ATP5F1A	0	0.320268516254115	0.528	0.246	0	Epithelial cells
PRELID1	0	0.319995760730436	0.719	0.4	0	Epithelial cells
RARRES3	0	0.319854365048168	0.444	0.183	0	Epithelial cells
TIMM17B	0	0.319786160804843	0.335	0.081	0	Epithelial cells
HCFC1R1	0	0.319656205136987	0.379	0.135	0	Epithelial cells
DNAJC19	0	0.319514721694549	0.397	0.119	0	Epithelial cells
PSMB6	0	0.319147964185555	0.586	0.289	0	Epithelial cells
ISOC2	0	0.318912115396824	0.328	0.1	0	Epithelial cells
RACK1	0	0.318648101707977	0.953	0.808	0	Epithelial cells
SERP1	0	0.318531231687999	0.746	0.463	0	Epithelial cells
LAMTOR1	0	0.318398621198875	0.567	0.253	0	Epithelial cells
C19orf53	0	0.31832613114412	0.694	0.375	0	Epithelial cells
TAGLN2	0	0.318293426083366	0.703	0.447	0	Epithelial cells
MTCH2	0	0.317540829728476	0.35	0.105	0	Epithelial cells
TMBIM6	0	0.317397931233628	0.816	0.568	0	Epithelial cells
RRAS	0	0.317300422694155	0.269	0.083	0	Epithelial cells
FAM84B	0	0.316217416040958	0.278	0.063	0	Epithelial cells
KDELR2	0	0.316089944554388	0.592	0.338	0	Epithelial cells
C1orf21	0	0.315687154387852	0.38	0.156	0	Epithelial cells
RAC1	0	0.315245211241959	0.777	0.512	0	Epithelial cells
OST4	0	0.315215974988529	0.79	0.487	0	Epithelial cells
RPL37A	0	0.315098538169805	0.988	0.917	0	Epithelial cells
MRPS14	0	0.314765475812405	0.301	0.081	0	Epithelial cells
ATP5F1D	0	0.314649257373111	0.677	0.339	0	Epithelial cells
LCMT1	0	0.314342031531901	0.296	0.067	0	Epithelial cells
LIMA11	0	0.313882669924342	0.319	0.132	0	Epithelial cells
SNAPIN	0	0.313118539078179	0.269	0.065	0	Epithelial cells
SUDS3	0	0.312847840415632	0.346	0.099	0	Epithelial cells
AHCY	0	0.312405295454321	0.284	0.075	0	Epithelial cells
ZNF593	0	0.312235061770699	0.493	0.217	0	Epithelial cells
ORMDL2	0	0.311942355383206	0.381	0.121	0	Epithelial cells
MTDH	0	0.310458163578239	0.698	0.412	0	Epithelial cells
PSMA2	0	0.310447713817223	0.514	0.229	0	Epithelial cells
PTRHD1	0	0.310416662418579	0.315	0.089	0	Epithelial cells
SFT2D1	0	0.309290715653708	0.428	0.156	0	Epithelial cells
TOB1	0	0.308698923201171	0.368	0.126	0	Epithelial cells
NUBP2	0	0.307902684889258	0.336	0.094	0	Epithelial cells
RNF181	0	0.307774463996651	0.558	0.258	0	Epithelial cells
UBE2V2	0	0.307771881641642	0.414	0.157	0	Epithelial cells
GCSH	0	0.3077525987287	0.296	0.077	0	Epithelial cells
PRMT11	0	0.306530214456023	0.523	0.267	0	Epithelial cells
RPL15	0	0.306067810751132	0.983	0.917	0	Epithelial cells
SCP2	0	0.305956937073142	0.439	0.16	0	Epithelial cells
EXOSC4	0	0.305844149026365	0.3	0.091	0	Epithelial cells
STOML2	0	0.305282195800115	0.456	0.183	0	Epithelial cells
CCT3	0	0.304367423813411	0.633	0.33	0	Epithelial cells
VPS25	0	0.303942996022786	0.313	0.077	0	Epithelial cells
MRPL21	0	0.303909008682784	0.408	0.144	0	Epithelial cells
DYNLRB1	0	0.303863138906406	0.575	0.27	0	Epithelial cells
REPIN1	0	0.303718946911427	0.255	0.054	0	Epithelial cells
MEA1	0	0.302567685975838	0.366	0.121	0	Epithelial cells
PAICS	0	0.302158050601223	0.303	0.091	0	Epithelial cells
MT-CO1	0	0.302129818210308	0.99	0.983	0	Epithelial cells
TRMT112	0	0.301512584751954	0.695	0.37	0	Epithelial cells
TMEM59	0	0.301193640359549	0.683	0.408	0	Epithelial cells
MAZ	0	0.301146554781889	0.291	0.078	0	Epithelial cells
PDCD4	0	0.301129237747022	0.47	0.18	0	Epithelial cells
RTN3	0	0.300733318089245	0.422	0.169	0	Epithelial cells
RPL26L1	0	0.300200472137753	0.384	0.129	0	Epithelial cells
MRPL3	0	0.299950607650193	0.371	0.13	0	Epithelial cells
UQCRFS1	0	0.299790767131311	0.551	0.254	0	Epithelial cells
SNRPC	0	0.299690150521552	0.439	0.161	0	Epithelial cells
RAD23B	0	0.299255295708991	0.414	0.17	0	Epithelial cells
MRPL4	0	0.298426187493096	0.37	0.121	0	Epithelial cells
PDLIM5	0	0.298222656779735	0.37	0.183	0	Epithelial cells
HDGF	0	0.298011179478367	0.398	0.159	0	Epithelial cells
SEM1	0	0.297979660547756	0.725	0.413	0	Epithelial cells
LAPTM4A1	0	0.297562601006734	0.741	0.431	0	Epithelial cells
CCDC6	0	0.297522542629502	0.278	0.073	0	Epithelial cells
PPP1R35	0	0.296586406645361	0.265	0.051	0	Epithelial cells
SLC25A6	0	0.296487491443826	0.794	0.535	0	Epithelial cells
ARRDC1	0	0.295629284203256	0.282	0.054	0	Epithelial cells
NIT2	0	0.295303942832867	0.293	0.069	0	Epithelial cells
MAP3K1	0	0.293888343287709	0.259	0.058	0	Epithelial cells
C1orf35	0	0.293348774076617	0.319	0.083	0	Epithelial cells
PIH1D1	0	0.293177581365573	0.321	0.089	0	Epithelial cells
GTF3C6	0	0.293073264244448	0.453	0.19	0	Epithelial cells
TBCA	0	0.292316665843748	0.736	0.421	0	Epithelial cells
RAB18	0	0.291571705264612	0.445	0.205	0	Epithelial cells
SYAP1	0	0.290492583291008	0.518	0.21	0	Epithelial cells
MRPL12	0	0.290175175959586	0.375	0.139	0	Epithelial cells
RPS11	0	0.289660234320475	0.96	0.843	0	Epithelial cells
MRPL52	0	0.289524149690069	0.52	0.231	0	Epithelial cells
MTX1	0	0.289231742993515	0.302	0.083	0	Epithelial cells
PRR13	0	0.289169847095267	0.564	0.235	0	Epithelial cells
CBWD5	0	0.288798063494562	0.25	0.062	0	Epithelial cells
BAD	0	0.288754589417248	0.319	0.095	0	Epithelial cells
PDCD5	0	0.288357160596992	0.579	0.294	0	Epithelial cells
MRPL27	0	0.288092446639009	0.421	0.163	0	Epithelial cells
TMEM14B	0	0.287989074537983	0.422	0.15	0	Epithelial cells
LAPTM4B	0	0.28724662595245	0.29	0.093	0	Epithelial cells
LPP	0	0.287123278402633	0.436	0.198	0	Epithelial cells
RUVBL2	0	0.2858004465805	0.298	0.085	0	Epithelial cells
NAA20	0	0.285120182814619	0.475	0.219	0	Epithelial cells
ATP6AP1	0	0.284803993794224	0.361	0.126	0	Epithelial cells
ABRACL	0	0.284550347524864	0.434	0.171	0	Epithelial cells
SMIM19	0	0.284385917441325	0.304	0.094	0	Epithelial cells
CARD19	0	0.283326443293676	0.386	0.122	0	Epithelial cells
UBE2I	0	0.282782042311364	0.573	0.267	0	Epithelial cells
SF3B5	0	0.282079752338791	0.627	0.331	0	Epithelial cells
ADAM15	0	0.281822363767653	0.25	0.064	0	Epithelial cells
KDM5B	0	0.281616186429443	0.322	0.094	0	Epithelial cells
GGPS1	0	0.28092066001026	0.276	0.073	0	Epithelial cells
PLPP5	0	0.280829605041095	0.327	0.126	0	Epithelial cells
PSMG3	0	0.280327346062805	0.303	0.084	0	Epithelial cells
TSNAX	0	0.280041564623169	0.309	0.082	0	Epithelial cells
ACADVL	0	0.279416290423858	0.447	0.219	0	Epithelial cells
DUT	0	0.27916829332904	0.404	0.172	0	Epithelial cells
GPI	0	0.278410819007724	0.294	0.097	0	Epithelial cells
PRELID3B	0	0.278043484274154	0.349	0.128	0	Epithelial cells
PLIN3	0	0.277479931921797	0.302	0.11	0	Epithelial cells
MKRN1	0	0.27742619086407	0.332	0.107	0	Epithelial cells
DNPH1	0	0.277310649276811	0.362	0.113	0	Epithelial cells
MRPS12	0	0.277226046768949	0.442	0.173	0	Epithelial cells
COPS6	0	0.277226010604449	0.454	0.175	0	Epithelial cells
SLC52A2	0	0.276572487545077	0.306	0.095	0	Epithelial cells
CFAP298	0	0.276157417709876	0.275	0.081	0	Epithelial cells
NDUFS7	0	0.276140140036213	0.46	0.175	0	Epithelial cells
PPCS	0	0.274457270686035	0.361	0.11	0	Epithelial cells
MRPS15	0	0.274015555268729	0.398	0.149	0	Epithelial cells
BEX4	0	0.273957657383358	0.305	0.103	0	Epithelial cells
WDR61	0	0.273836519151939	0.328	0.099	0	Epithelial cells
PSMD4	0	0.273370367312018	0.457	0.18	0	Epithelial cells
GSTK1	0	0.273134101782947	0.454	0.172	0	Epithelial cells
TMEM179B	0	0.27292276205249	0.402	0.136	0	Epithelial cells
ETFB	0	0.272592290446291	0.375	0.127	0	Epithelial cells
MRPS10	0	0.271906194250905	0.336	0.12	0	Epithelial cells
SNHG9	0	0.271639556334921	0.35	0.136	0	Epithelial cells
TPI1	0	0.270058695817424	0.778	0.481	0	Epithelial cells
C4orf3	0	0.269550161128903	0.559	0.297	0	Epithelial cells
PSMD8	0	0.269397354953468	0.656	0.356	0	Epithelial cells
BTF3L4	0	0.268758598164107	0.488	0.217	0	Epithelial cells
SNRPD3	0	0.268638598691812	0.573	0.279	0	Epithelial cells
UQCRC1	0	0.268472428822546	0.353	0.12	0	Epithelial cells
RBX1	0	0.267872461416624	0.717	0.426	0	Epithelial cells
CCNC	0	0.267230495514622	0.323	0.117	0	Epithelial cells
VPS35	0	0.266452078794814	0.421	0.165	0	Epithelial cells
UFC1	0	0.266189246284064	0.525	0.24	0	Epithelial cells
DDAH2	0	0.26599696947639	0.429	0.194	0	Epithelial cells
MRPL17	0	0.265952219803551	0.294	0.093	0	Epithelial cells
MRPL28	0	0.265892741126299	0.34	0.107	0	Epithelial cells
TMEM14C	0	0.265641922972266	0.426	0.168	0	Epithelial cells
COMTD1	0	0.26554203032343	0.255	0.05	0	Epithelial cells
CHMP3	0	0.265370171853641	0.393	0.152	0	Epithelial cells
DAP3	0	0.265032658379224	0.357	0.126	0	Epithelial cells
AFDN	0	0.264836009856643	0.28	0.093	0	Epithelial cells
YIPF6	0	0.264458798140156	0.352	0.122	0	Epithelial cells
CBWD1	0	0.264375857227885	0.253	0.063	0	Epithelial cells
TIMM8B	0	0.264292253087119	0.498	0.222	0	Epithelial cells
EBP	0	0.263827422559752	0.262	0.057	0	Epithelial cells
LSM1	0	0.263729626126667	0.372	0.145	0	Epithelial cells
ACTB	0	0.263693939298422	0.977	0.888	0	Epithelial cells
AKR1A1	0	0.263362762817593	0.413	0.175	0	Epithelial cells
RPS17	0	0.262719143699659	0.769	0.46	0	Epithelial cells
ECH1	0	0.262475455670195	0.435	0.174	0	Epithelial cells
TATDN1	0	0.261553469334903	0.339	0.107	0	Epithelial cells
GDE1	0	0.261551441508635	0.257	0.068	0	Epithelial cells
SPCS1	0	0.259800899834833	0.669	0.338	0	Epithelial cells
PPP2R1A	0	0.259272765418619	0.453	0.196	0	Epithelial cells
RAB5IF	0	0.258975552390457	0.402	0.156	0	Epithelial cells
ARF3	0	0.258857183228532	0.332	0.107	0	Epithelial cells
METTL5	0	0.258659112145326	0.309	0.089	0	Epithelial cells
NDUFA5	0	0.258176990838708	0.474	0.192	0	Epithelial cells
PDLIM1	0	0.25754394511585	0.35	0.164	0	Epithelial cells
NIPSNAP2	0	0.257522566591688	0.282	0.08	0	Epithelial cells
BCKDK	0	0.257226898948924	0.272	0.086	0	Epithelial cells
RTF2	0	0.257039386459466	0.35	0.148	0	Epithelial cells
CBX1	0	0.256898078191705	0.301	0.091	0	Epithelial cells
NDUFS4	0	0.256313095703442	0.417	0.169	0	Epithelial cells
TMEM256	0	0.255605420670964	0.399	0.144	0	Epithelial cells
MRPL40	0	0.25554433464647	0.331	0.105	0	Epithelial cells
SMIM7	0	0.255156250863517	0.402	0.149	0	Epithelial cells
APH1A	0	0.25461509363882	0.378	0.141	0	Epithelial cells
TBCB	0	0.254560222723544	0.459	0.166	0	Epithelial cells
ANAPC13	0	0.254105889915869	0.32	0.103	0	Epithelial cells
EIF2AK1	0	0.253962642897045	0.284	0.074	0	Epithelial cells
LAMTOR5	0	0.253699089344518	0.671	0.366	0	Epithelial cells
CACUL1	0	0.253678235690861	0.3	0.097	0	Epithelial cells
SMARCA4	0	0.253604058392912	0.361	0.122	0	Epithelial cells
RPS14	0	0.253182213491996	0.988	0.961	0	Epithelial cells
LDLR	0	0.252956570986883	0.252	0.094	0	Epithelial cells
CFL1	0	0.252675813676789	0.903	0.695	0	Epithelial cells
CD164	0	0.252473222477273	0.596	0.311	0	Epithelial cells
NARS	0	0.252435347935124	0.415	0.188	0	Epithelial cells
H2AFV	0	0.252355742111432	0.515	0.27	0	Epithelial cells
SLC50A1	0	0.252324786086107	0.258	0.074	0	Epithelial cells
DPM3	0	0.252242045560081	0.362	0.125	0	Epithelial cells
TFG	0	0.251843044943228	0.399	0.188	0	Epithelial cells
MPST	0	0.251796459390303	0.281	0.072	0	Epithelial cells
PLP2	0	0.251730507990203	0.448	0.171	0	Epithelial cells
GLRX5	0	0.251616863030626	0.354	0.139	0	Epithelial cells
CLNS1A	0	0.251174042267843	0.389	0.134	0	Epithelial cells
DYNC1I2	0	0.251095356018522	0.48	0.222	0	Epithelial cells
APRT	0	0.250831769930528	0.646	0.35	0	Epithelial cells
MRPL43	0	0.250309080642361	0.392	0.143	0	Epithelial cells
SRPK1	0	0.250186628990329	0.299	0.097	0	Epithelial cells
RHOBTB3	1.23982521006297e-294	0.331154926791205	0.266	0.148	4.15812578950919e-290	Epithelial cells
ISG15	6.85885411088402e-253	0.324823224954812	0.348	0.218	2.30032249170828e-248	Epithelial cells
RPS21	1.10976898544417e-250	0.307125046866713	0.94	0.828	3.72194322338266e-246	Epithelial cells
UBA52	3.90048655429463e-137	0.294692297662465	0.952	0.857	1.30814518057933e-132	Epithelial cells
TMSB10	6.00388238975945e-67	0.311583912210759	0.978	0.913	2.01358207587753e-62	Epithelial cells
IFI27	2.69557860909309e-57	0.733100963112601	0.32	0.436	9.04043153917642e-53	Epithelial cells
S100A6	0.00173828017570469	0.805983448046327	0.759	0.75	1	Epithelial cells
MT1A1	0	4.77462780872422	0.779	0.14	0	Tissue stem cells
C11orf961	0	4.39391347540212	0.787	0.099	0	Tissue stem cells
PDK4	0	3.86443291075817	0.69	0.126	0	Tissue stem cells
CRYAB1	0	3.24212237906313	0.688	0.205	0	Tissue stem cells
IL61	0	3.2376508535254	0.626	0.131	0	Tissue stem cells
IGFBP71	0	3.00988842229029	0.878	0.167	0	Tissue stem cells
ADAMTS41	0	2.99903635890038	0.655	0.098	0	Tissue stem cells
TAGLN1	0	2.90101941983101	0.689	0.138	0	Tissue stem cells
ACTA2	0	2.76593386970013	0.401	0.071	0	Tissue stem cells
CREM1	0	2.7630025933473	0.653	0.224	0	Tissue stem cells
CCL21	0	2.73910437306829	0.57	0.204	0	Tissue stem cells
MYL91	0	2.72939541382067	0.562	0.151	0	Tissue stem cells
CRISPLD21	0	2.62413564809022	0.625	0.076	0	Tissue stem cells
TPM21	0	2.58848238512203	0.67	0.134	0	Tissue stem cells
RGS5	0	2.52702121695302	0.392	0.022	0	Tissue stem cells
ADAMTS1	0	2.49572335379252	0.58	0.078	0	Tissue stem cells
BNIP3L	0	2.44446456696364	0.587	0.283	0	Tissue stem cells
EDNRB1	0	2.4302310231922	0.519	0.076	0	Tissue stem cells
AKR1C11	0	2.29683784360893	0.382	0.085	0	Tissue stem cells
LMCD11	0	2.24163	0.468	0.137	0	Tissue stem cells
MIR4435-2HG1	0	2.21923993216197	0.608	0.223	0	Tissue stem cells
CALD11	0	2.19800168237536	0.742	0.246	0	Tissue stem cells
AKR1C2	0	2.17927996572098	0.298	0.046	0	Tissue stem cells
MT1M1	0	2.05917728932648	0.373	0.084	0	Tissue stem cells
SPARCL11	0	2.01854809934418	0.548	0.139	0	Tissue stem cells
EPAS11	0	1.99062337679331	0.652	0.156	0	Tissue stem cells
MAP1B1	0	1.96576092777916	0.668	0.187	0	Tissue stem cells
AKAP121	0	1.96018257007675	0.717	0.16	0	Tissue stem cells
GADD45B1	0	1.94977190815832	0.708	0.493	0	Tissue stem cells
ATP1B31	0	1.94851616973156	0.681	0.401	0	Tissue stem cells
AXL1	0	1.88387507926584	0.521	0.097	0	Tissue stem cells
IER31	0	1.87594349315606	0.786	0.564	0	Tissue stem cells
PHLDA11	0	1.87089	0.628	0.237	0	Tissue stem cells
CDKN1A1	0	1.84939992938581	0.707	0.267	0	Tissue stem cells
APOLD1	0	1.82674688804484	0.425	0.055	0	Tissue stem cells
THAP21	0	1.7963205814748	0.412	0.094	0	Tissue stem cells
MTRNR2L81	0	1.79188574806395	0.723	0.452	0	Tissue stem cells
KCNE4	0	1.76785367576209	0.484	0.151	0	Tissue stem cells
GJA4	0	1.76400173291964	0.332	0.009	0	Tissue stem cells
KLF91	0	1.75087302987277	0.525	0.158	0	Tissue stem cells
MCAM	0	1.73377743615077	0.399	0.041	0	Tissue stem cells
YBX31	0	1.73104718776112	0.753	0.433	0	Tissue stem cells
MTRNR2L121	0	1.71017403356095	0.733	0.454	0	Tissue stem cells
GEM1	0	1.68787705222671	0.578	0.155	0	Tissue stem cells
MYH11	0	1.67526540184052	0.303	0.017	0	Tissue stem cells
VASN1	0	1.66759884566643	0.378	0.074	0	Tissue stem cells
COL4A11	0	1.66745816083284	0.467	0.09	0	Tissue stem cells
CEBPD1	0	1.65691002868674	0.653	0.411	0	Tissue stem cells
ARID5B1	0	1.63558792814647	0.728	0.349	0	Tissue stem cells
COL18A1	0	1.60513218460056	0.37	0.116	0	Tissue stem cells
CYTOR1	0	1.60061152420887	0.64	0.368	0	Tissue stem cells
PDGFRB1	0	1.59225446614033	0.372	0.044	0	Tissue stem cells
TIMP31	0	1.5902369210139	0.543	0.152	0	Tissue stem cells
PGAP1	0	1.57620013381269	0.29	0.039	0	Tissue stem cells
HES4	0	1.57361695726994	0.481	0.227	0	Tissue stem cells
LBH	0	1.56875275518893	0.416	0.054	0	Tissue stem cells
COL4A21	0	1.54410102840696	0.403	0.087	0	Tissue stem cells
CPE1	0	1.53796137235966	0.491	0.132	0	Tissue stem cells
COL6A21	0	1.53699526302853	0.546	0.17	0	Tissue stem cells
CSRP2	0	1.52141552364173	0.39	0.079	0	Tissue stem cells
IGFBP51	0	1.51041127764401	0.43	0.154	0	Tissue stem cells
SSTR2	0	1.50231384907269	0.326	0.032	0	Tissue stem cells
PNRC11	0	1.48156562366899	0.729	0.462	0	Tissue stem cells
SORBS2	0	1.47284364017633	0.354	0.114	0	Tissue stem cells
CYCS1	0	1.41829896939423	0.776	0.592	0	Tissue stem cells
GLA1	0	1.40802088079203	0.38	0.135	0	Tissue stem cells
PPP1R15A1	0	1.39119424733323	0.737	0.454	0	Tissue stem cells
SOD31	0	1.38431197358725	0.349	0.055	0	Tissue stem cells
LAMA41	0	1.38052153985914	0.327	0.059	0	Tissue stem cells
ZFHX3	0	1.38033741212788	0.41	0.136	0	Tissue stem cells
GLIS2	0	1.34688010957893	0.285	0.039	0	Tissue stem cells
CTSL1	0	1.3405164558975	0.599	0.222	0	Tissue stem cells
PNP	0	1.32384609576281	0.465	0.177	0	Tissue stem cells
MT2A1	0	1.32105811024979	0.968	0.739	0	Tissue stem cells
ZNF331	0	1.30959488830248	0.376	0.126	0	Tissue stem cells
EIF1B1	0	1.29563275669245	0.617	0.384	0	Tissue stem cells
EPS8	0	1.2888603515682	0.411	0.165	0	Tissue stem cells
NR4A3	0	1.27878051993658	0.333	0.05	0	Tissue stem cells
NOTCH3	0	1.26934988860521	0.287	0.09	0	Tissue stem cells
MYLK	0	1.26625514862595	0.317	0.061	0	Tissue stem cells
IFI161	0	1.26318700183011	0.56	0.219	0	Tissue stem cells
ADAMTS9	0	1.26099725059799	0.484	0.094	0	Tissue stem cells
FILIP1L1	0	1.2528582799675	0.302	0.069	0	Tissue stem cells
CAV11	0	1.24499743285528	0.46	0.173	0	Tissue stem cells
PHLDB2	0	1.22898976991769	0.272	0.064	0	Tissue stem cells
FABP4	0	1.22390960662451	0.445	0.074	0	Tissue stem cells
SYNPO2	0	1.22141690568516	0.261	0.037	0	Tissue stem cells
ZEB21	0	1.21691108115358	0.45	0.102	0	Tissue stem cells
MFGE81	0	1.20184776650051	0.401	0.139	0	Tissue stem cells
GABARAPL11	0	1.19834841806338	0.438	0.179	0	Tissue stem cells
DDX211	0	1.19629073252136	0.744	0.517	0	Tissue stem cells
CEBPB1	0	1.15802335143437	0.683	0.426	0	Tissue stem cells
PDGFA	0	1.14545800887349	0.285	0.057	0	Tissue stem cells
A2M	0	1.14452221064434	0.33	0.088	0	Tissue stem cells
PLAC91	0	1.13312221474365	0.318	0.052	0	Tissue stem cells
NFIL3	0	1.12882885698354	0.329	0.088	0	Tissue stem cells
PLEKHO11	0	1.11450347296255	0.323	0.108	0	Tissue stem cells
BGN1	0	1.10423223934213	0.297	0.049	0	Tissue stem cells
PRKG1	0	1.10383639315065	0.25	0.025	0	Tissue stem cells
EIF11	0	1.09896448481812	0.966	0.924	0	Tissue stem cells
EDNRA	0	1.0658950705136	0.263	0.03	0	Tissue stem cells
C1QTNF1	0	1.04331804189565	0.259	0.029	0	Tissue stem cells
PLPP31	0	1.03965827178341	0.439	0.175	0	Tissue stem cells
ZNF503	0	1.03726058446598	0.294	0.064	0	Tissue stem cells
GPX3	0	0.988789695535762	0.295	0.06	0	Tissue stem cells
LHFPL61	0	0.988231522010397	0.298	0.089	0	Tissue stem cells
VIM1	0	0.978930513974154	0.851	0.497	0	Tissue stem cells
H3F3B1	0	0.957636183755084	0.963	0.907	0	Tissue stem cells
YBX11	0	0.948382640273626	0.872	0.7	0	Tissue stem cells
NTRK2	0	0.94058163846062	0.257	0.053	0	Tissue stem cells
PRRX11	0	0.84836418383189	0.336	0.093	0	Tissue stem cells
RPL211	0	0.783211057264336	0.989	0.955	0	Tissue stem cells
RPL91	0	0.633659101119757	0.969	0.939	0	Tissue stem cells
CMSS1	2.55481099534367e-291	2.65346756254093	0.499	0.281	8.5683251161836e-287	Tissue stem cells
SMIM31	2.28317590607628e-288	0.796709359128064	0.272	0.083	7.65731535379863e-284	Tissue stem cells
SLC2A31	6.00696033844321e-288	0.755368857821677	0.326	0.107	2.01461435830708e-283	Tissue stem cells
ODC11	4.92154366287686e-287	1.11216814739498	0.419	0.18	1.65058731365564e-282	Tissue stem cells
S100A41	5.91232524281581e-287	0.928691335398637	0.567	0.264	1.98287563993557e-282	Tissue stem cells
HSP90AB11	1.88003067417431e-281	0.793983210505179	0.929	0.849	6.3052468750458e-277	Tissue stem cells
IFRD11	3.29020499449574e-275	1.16571432033329	0.515	0.275	1.10346895105398e-270	Tissue stem cells
TFPI1	7.55183934649468e-271	0.93066725315898	0.378	0.145	2.53273588002739e-266	Tissue stem cells
EEF1A11	1.91929555206283e-270	0.452553164670256	0.994	0.982	6.43693342250832e-266	Tissue stem cells
MAP3K201	5.75582767212914e-268	1.10333967968607	0.41	0.189	1.93038948467867e-263	Tissue stem cells
MT1X1	1.03319985434107e-267	0.689698557134153	0.687	0.439	3.46514567148909e-263	Tissue stem cells
ELL21	1.11565484126845e-264	1.20292116274971	0.486	0.255	3.74168320664612e-260	Tissue stem cells
NR4A11	3.90709151701291e-263	1.12856126663291	0.44	0.209	1.31036035297579e-258	Tissue stem cells
TINAGL1	4.99546206559875e-259	1.02338545013454	0.291	0.103	1.67537806756051e-254	Tissue stem cells
MAFF1	8.16732670825022e-256	1.04996712777599	0.499	0.26	2.73915803141296e-251	Tissue stem cells
CHSY1	2.53986985673961e-251	1.04884915342151	0.319	0.125	8.51821552553332e-247	Tissue stem cells
HMOX11	2.02850301815718e-249	0.955331723608174	0.522	0.264	6.80319342229556e-245	Tissue stem cells
NAF11	5.81973461057423e-247	0.746199188431802	0.267	0.089	1.95182259369439e-242	Tissue stem cells
PRKAR1A1	3.6630080402882e-241	1.25624026747939	0.522	0.318	1.22849963655186e-236	Tissue stem cells
CCNH	2.17370002551409e-239	0.931106063874863	0.341	0.142	7.29015514556915e-235	Tissue stem cells
TPT11	6.20870839099124e-238	0.537929200313919	0.969	0.953	2.08227662017064e-233	Tissue stem cells
UBB1	7.42681664944038e-231	1.06928993800371	0.86	0.793	2.49080576788931e-226	Tissue stem cells
MTHFD2	1.10028377642939e-229	1.02748889281197	0.558	0.347	3.6901317293889e-225	Tissue stem cells
ITGB11	1.75909194242222e-222	0.681706721647506	0.747	0.54	5.89964255649563e-218	Tissue stem cells
COX7A11	6.21314796654921e-220	0.859696052486708	0.3	0.117	2.08376556502127e-215	Tissue stem cells
ATF41	3.19320333378769e-219	0.912812788245793	0.673	0.496	1.07093653408571e-214	Tissue stem cells
CHD11	4.47111911518025e-217	1.02470029311527	0.441	0.236	1.49952392884915e-212	Tissue stem cells
NPM11	1.47483190165456e-216	0.757233496953913	0.842	0.743	4.94629123176907e-212	Tissue stem cells
RAB211	2.76162522748228e-216	1.10555085362615	0.442	0.243	9.26193868793008e-212	Tissue stem cells
SDC21	3.47896601265733e-214	1.03931066364833	0.329	0.14	1.16677562132502e-209	Tissue stem cells
HNRNPA1	1.30119270846402e-211	0.777589414788577	0.797	0.689	4.36394010564664e-207	Tissue stem cells
TACC11	6.57382196778218e-211	0.94036934972165	0.338	0.148	2.20472841155479e-206	Tissue stem cells
RPL51	6.68684274481059e-211	0.493039394871796	0.947	0.898	2.24263331975458e-206	Tissue stem cells
ANGPTL41	4.47889932276041e-210	1.00702693874291	0.319	0.132	1.50213325486739e-205	Tissue stem cells
ADIRF1	1.95434191582563e-209	0.962363648258893	0.753	0.528	6.554471917296e-205	Tissue stem cells
RPS27	2.41076939963019e-209	0.394757827604284	0.994	0.988	8.08523841247973e-205	Tissue stem cells
HSPD11	7.54682132627021e-209	0.99604182233461	0.712	0.579	2.5310529364045e-204	Tissue stem cells
FTL1	1.93779226919616e-207	0.275452723078361	0.965	0.921	6.4989677124301e-203	Tissue stem cells
MIR22HG1	4.64124482557015e-204	0.868281633579747	0.314	0.132	1.55658068959972e-199	Tissue stem cells
TUBA1C1	2.04802054898561e-199	0.954058911449433	0.622	0.445	6.86865131718793e-195	Tissue stem cells
SBDS1	7.28379690484954e-197	0.94205925813619	0.526	0.335	2.44283980594844e-192	Tissue stem cells
FERMT21	1.50566983968743e-196	0.815606456553297	0.346	0.157	5.0497155083437e-192	Tissue stem cells
CAVIN11	2.29014378991e-195	0.885438120622498	0.401	0.193	7.68068424260015e-191	Tissue stem cells
HNRNPH31	6.68535812339069e-195	0.920202204221426	0.51	0.315	2.24213540742277e-190	Tissue stem cells
CHMP1B1	2.32907913912122e-194	1.6375205440278	0.46	0.279	7.81126561678476e-190	Tissue stem cells
FOSL2	6.0809877705741e-192	0.956200424245109	0.44	0.244	2.03944167849514e-187	Tissue stem cells
DDX51	4.98515931093042e-189	0.60624419884609	0.858	0.791	1.67192272969984e-184	Tissue stem cells
RPL241	2.05777056307143e-187	0.464702914290212	0.941	0.913	6.90135091442895e-183	Tissue stem cells
NUDT41	9.17165028338116e-187	1.01465335110536	0.404	0.221	3.07598807204037e-182	Tissue stem cells
HSP90AA11	3.23278517048404e-185	0.817858682804077	0.913	0.872	1.08421149047694e-180	Tissue stem cells
SOCS31	1.43641782493389e-184	1.08449596394173	0.41	0.214	4.81745810126329e-180	Tissue stem cells
RPL36AL1	7.59949559238078e-183	0.601718689192541	0.842	0.788	2.54871883177266e-178	Tissue stem cells
MT1E1	3.29388603381553e-182	0.693565597338393	0.53	0.312	1.10470349802105e-177	Tissue stem cells
CXCL21	1.22237729309552e-173	1.75916687843126	0.494	0.284	4.09960896558376e-169	Tissue stem cells
FAU	2.6883091121135e-173	0.368687842481106	0.967	0.949	9.01605110020626e-169	Tissue stem cells
THBS11	3.5676573563578e-172	1.05786364906938	0.463	0.268	1.19652092417528e-167	Tissue stem cells
ANXA51	1.65926552171681e-170	0.741631467087331	0.681	0.486	5.56484470673384e-166	Tissue stem cells
ID31	1.92704350970804e-169	1.30552567973251	0.48	0.279	6.46291852285882e-165	Tissue stem cells
IL1R11	3.15649097170752e-168	0.816465857987082	0.336	0.156	1.05862394209127e-163	Tissue stem cells
PHLDA21	5.40428966870172e-168	1.18454091264534	0.514	0.331	1.81249066908918e-163	Tissue stem cells
SELENOK1	5.18823326548533e-163	0.872364675022954	0.604	0.458	1.74002967257847e-158	Tissue stem cells
MYC1	7.35583089158508e-162	1.09566102750699	0.529	0.351	2.4669985644198e-157	Tissue stem cells
RPS25	1.46878555807593e-161	0.429016235754518	0.946	0.926	4.92601300467506e-157	Tissue stem cells
KDM6B1	2.86317785806804e-160	0.638249719074107	0.434	0.236	9.6025259003886e-156	Tissue stem cells
RASD11	3.04583751869249e-158	1.24016018402868	0.345	0.174	1.02151298701909e-153	Tissue stem cells
EIF4A31	7.71244474502899e-157	1.10705940432549	0.488	0.325	2.58659971858782e-152	Tissue stem cells
RPL381	1.55335479824655e-154	0.509179463649519	0.882	0.846	5.20964132235928e-150	Tissue stem cells
COL6A11	3.19546805886703e-153	0.657861795557985	0.328	0.155	1.07169607758282e-148	Tissue stem cells
PMEPA1	4.09181231538538e-153	0.912188537799761	0.401	0.229	1.37231201433395e-148	Tissue stem cells
RPL37A1	3.90511653761501e-152	0.35730874776507	0.976	0.955	1.30969798438532e-147	Tissue stem cells
NAMPT1	1.55923006795494e-151	0.826275915056712	0.593	0.415	5.22934580190729e-147	Tissue stem cells
TUBA1B	8.45711333820118e-149	0.564257282549965	0.787	0.674	2.83634667136591e-144	Tissue stem cells
H2AFZ1	1.61956223627873e-148	1.00396636527551	0.723	0.647	5.43168782803159e-144	Tissue stem cells
ETS21	9.69880398930318e-147	0.707548131997678	0.398	0.216	3.2527848819325e-142	Tissue stem cells
HIPK2	3.38000498724342e-146	1.05531111245827	0.389	0.234	1.1335860726217e-141	Tissue stem cells
BAG31	1.19756514008656e-145	0.880565698734695	0.404	0.234	4.0163939668223e-141	Tissue stem cells
RPS16	4.05040253232256e-145	0.375418526429839	0.965	0.934	1.35842400129034e-140	Tissue stem cells
ID11	1.61485545414335e-143	0.870165364507794	0.352	0.176	5.41590222210597e-139	Tissue stem cells
LGALS11	2.33702726780232e-141	0.466625805505597	0.782	0.599	7.83792205075544e-137	Tissue stem cells
NCL1	3.71400044758857e-140	0.633138881577559	0.751	0.653	1.24560147011225e-135	Tissue stem cells
CSRNP11	3.53364340678356e-139	0.776715705425143	0.31	0.154	1.18511332576707e-134	Tissue stem cells
EEF21	6.23755422770443e-139	0.557764194392023	0.796	0.719	2.09195093688751e-134	Tissue stem cells
NR4A2	8.18809613366045e-138	0.641609379988417	0.353	0.183	2.74612368130704e-133	Tissue stem cells
HSPE11	2.08830498509642e-136	0.799024029377754	0.733	0.676	7.00375725901638e-132	Tissue stem cells
DNTTIP21	3.85396944375538e-136	0.733296365326971	0.423	0.255	1.29254427204668e-131	Tissue stem cells
NR3C11	5.25003172882636e-136	0.669768199986193	0.368	0.198	1.76075564121378e-131	Tissue stem cells
PTPN11	3.30508462088877e-134	0.959506478370262	0.34	0.189	1.10845928015368e-129	Tissue stem cells
EEF1B21	1.30641288567773e-132	0.537247567966942	0.806	0.736	4.38144753598599e-128	Tissue stem cells
HEXIM11	1.83177125488501e-129	1.01263473728168	0.337	0.187	6.14339443463333e-125	Tissue stem cells
TMED51	1.49172158915275e-127	0.822207305270676	0.343	0.194	5.00293586570049e-123	Tissue stem cells
PLIN21	8.6328050781427e-127	0.766274838500923	0.414	0.234	2.8952701671075e-122	Tissue stem cells
MCL11	1.28916509246219e-125	0.751673998107507	0.618	0.503	4.32360188709969e-121	Tissue stem cells
DNAJB91	1.74114207063704e-125	0.848946819196003	0.392	0.238	5.83944227650252e-121	Tissue stem cells
SPARC1	2.74952649226779e-125	0.699239113119754	0.3	0.143	9.2213619497677e-121	Tissue stem cells
FAM107B	2.02555157534172e-123	0.851937492822877	0.334	0.187	6.79329487338105e-119	Tissue stem cells
SNHG151	1.18750294415344e-122	0.771736362460612	0.384	0.233	3.9826473741018e-118	Tissue stem cells
SFPQ1	8.19083194933753e-122	0.689277322929015	0.632	0.517	2.74704121916882e-117	Tissue stem cells
UBA21	1.58685851907943e-120	0.80422332987647	0.38	0.236	5.32200610128858e-116	Tissue stem cells
RAN1	1.0432457203239e-119	0.69684043313244	0.749	0.671	3.49883749682231e-115	Tissue stem cells
RPL27A	5.284960723131e-119	0.390971	0.94	0.897	1.77247012732367e-114	Tissue stem cells
NNMT1	6.59275143508917e-117	0.52084033304719	0.446	0.256	2.2110769763002e-112	Tissue stem cells
EIF1AX1	3.41350754421228e-115	0.653284675026924	0.71	0.63	1.14482216017791e-110	Tissue stem cells
SLC7A5	3.52583773111461e-114	0.761025443234232	0.312	0.169	1.18249545826122e-109	Tissue stem cells
PTP4A11	5.73228496377896e-114	0.879016816202054	0.464	0.33	1.92249373115219e-109	Tissue stem cells
UBE2D31	6.21342611209743e-114	0.607328991947376	0.694	0.599	2.08385884947524e-109	Tissue stem cells
RPS13	3.08300962907643e-113	0.308881300742629	0.965	0.941	1.03397976939965e-108	Tissue stem cells
ATP13A31	5.91745575764567e-112	0.805351700209581	0.401	0.252	1.98459631199921e-107	Tissue stem cells
TCEAL91	8.78727643575455e-111	0.897913116477314	0.38	0.235	2.94707677102336e-106	Tissue stem cells
MAP1LC3B1	7.10132402109527e-109	0.810402004850421	0.546	0.42	2.38164205019493e-104	Tissue stem cells
PEA151	5.9226633769234e-107	0.645320060750129	0.419	0.27	1.98634284335257e-102	Tissue stem cells
LPP1	6.5861220437161e-106	0.901654534395798	0.454	0.323	2.20885361102151e-101	Tissue stem cells
KLHL211	1.84989445481875e-105	0.658230972914571	0.27	0.138	6.20417602257111e-101	Tissue stem cells
TPM4	4.5152691723203e-105	0.830201985966647	0.564	0.435	1.51433097501278e-100	Tissue stem cells
RHOQ	1.11416557392366e-102	0.691278075305336	0.259	0.136	3.73668850182515e-98	Tissue stem cells
RPL42	1.36261209746345e-102	0.422319191346429	0.84	0.785	4.56992845247292e-98	Tissue stem cells
SQSTM11	3.88954548069711e-102	0.493714155138013	0.711	0.609	1.3044757633162e-97	Tissue stem cells
ETS11	1.96622529703938e-101	0.418307420973535	0.337	0.181	6.59432640121068e-97	Tissue stem cells
SLC3A21	1.97033066491884e-100	0.609435913178216	0.592	0.463	6.60809498400481e-96	Tissue stem cells
HNRNPA2B11	8.27520537144722e-100	0.550008224937469	0.748	0.707	2.77533837747597e-95	Tissue stem cells
CXCL81	1.52353253876153e-99	1.82157991589926	0.431	0.269	5.10962342849842e-95	Tissue stem cells
HBP11	3.49779775747593e-98	0.697399150696531	0.336	0.206	1.17309141190228e-93	Tissue stem cells
FGFR11	1.2551095449708e-97	0.584021431250904	0.398	0.246	4.20938639192308e-93	Tissue stem cells
IGFBP41	1.66036673020087e-97	0.800396736992807	0.332	0.196	5.56853793974769e-93	Tissue stem cells
RBM71	5.63786822070655e-97	0.661341990829169	0.283	0.157	1.89082824386056e-92	Tissue stem cells
DDX241	2.41967861759662e-96	0.622889018491685	0.56	0.447	8.11511814769555e-92	Tissue stem cells
HNRNPU1	1.10743158740611e-95	0.60196714230526	0.683	0.617	3.71410405784263e-91	Tissue stem cells
TIPARP1	1.12584563618687e-95	0.737775456443772	0.357	0.224	3.77586109464354e-91	Tissue stem cells
EIF51	2.2795282502977e-95	0.697911428337958	0.638	0.556	7.64508184584841e-91	Tissue stem cells
ATF31	4.17433845074527e-95	0.95532326121607	0.413	0.271	1.39998962961095e-90	Tissue stem cells
PABPC11	2.16368294054613e-94	0.532132424284458	0.729	0.687	7.25655984600361e-90	Tissue stem cells
FABP5	2.29097311858253e-94	0.393090217469822	0.308	0.163	7.68346564510211e-90	Tissue stem cells
TUBB4B1	4.5500291147637e-94	0.547990391521274	0.648	0.53	1.52598876450945e-89	Tissue stem cells
PSMD12	7.4063548396711e-94	0.812691585740837	0.383	0.261	2.48394328612889e-89	Tissue stem cells
TSPYL21	1.89505550881012e-92	0.452295394169044	0.271	0.143	6.35563716544737e-88	Tissue stem cells
RPS7	3.46595131898089e-91	0.305892066299741	0.947	0.925	1.16241075335981e-86	Tissue stem cells
TSC22D1	1.04424329844144e-90	1.04554537260958	0.515	0.41	3.5021831743129e-86	Tissue stem cells
PRNP1	1.37177324398352e-90	0.566139284545096	0.379	0.238	4.60065310567193e-86	Tissue stem cells
EIF4A11	4.07866334401119e-90	0.640851737670036	0.626	0.533	1.36790211231447e-85	Tissue stem cells
GNL31	9.38034558702782e-90	0.694781559486301	0.45	0.331	3.14598030297739e-85	Tissue stem cells
RPL23	1.14783315037569e-89	0.358680654816031	0.893	0.857	3.84960281972997e-85	Tissue stem cells
DNAJA11	1.94145900109886e-89	0.761005254644649	0.625	0.541	6.51126519788535e-85	Tissue stem cells
AMD11	1.98242375157378e-89	0.613464596714166	0.474	0.345	6.64865277802815e-85	Tissue stem cells
RPL35	3.40098140092696e-89	0.302659238104109	0.963	0.938	1.14062114224288e-84	Tissue stem cells
MAT2A1	4.74939146827108e-89	1.15508016979989	0.449	0.351	1.59285091062876e-84	Tissue stem cells
NACA	7.93076101688399e-88	0.342717109572786	0.924	0.902	2.65981862984255e-83	Tissue stem cells
TM4SF1	3.70015076461e-87	0.641790403000026	0.538	0.404	1.2409565634349e-82	Tissue stem cells
MT-ND4L1	4.72098640865868e-87	0.688821268866051	0.663	0.575	1.58332442173595e-82	Tissue stem cells
HNRNPH11	6.18184318016154e-87	0.637707479614144	0.609	0.509	2.07326656576258e-82	Tissue stem cells
RASSF1	1.12938462822866e-86	0.605327392093171	0.261	0.145	3.78773016615329e-82	Tissue stem cells
RPS9	6.24059207886776e-86	0.272749373659736	0.97	0.931	2.09296977141067e-81	Tissue stem cells
RHOB	9.29742690435533e-86	1.1239128320946	0.571	0.492	3.11817103518269e-81	Tissue stem cells
PABPC41	3.79767795859753e-85	0.679300387240187	0.36	0.241	1.27366523375444e-80	Tissue stem cells
CXCL31	4.46226443014435e-85	2.08303659943354	0.364	0.232	1.49655424458181e-80	Tissue stem cells
NDUFS2	6.27648065143492e-84	0.827581887794821	0.327	0.216	2.10500608087824e-79	Tissue stem cells
CTGF1	1.06704383293868e-83	0.591010389273511	0.251	0.129	3.57865160690974e-79	Tissue stem cells
PTMA	2.23590240716335e-83	0.281039208181342	0.982	0.971	7.49876949314443e-79	Tissue stem cells
SON1	4.41882967247215e-82	0.484584882412897	0.715	0.638	1.48198709555371e-77	Tissue stem cells
SRSF31	1.25858265893909e-81	0.567240839958677	0.69	0.634	4.22103452154992e-77	Tissue stem cells
LMO41	1.33342074295582e-81	0.590225114649923	0.401	0.266	4.47202648772523e-77	Tissue stem cells
RCAN1	1.02145460309457e-79	0.785955791490854	0.328	0.206	3.42575444785857e-75	Tissue stem cells
CREB3L2	5.58699146948739e-78	0.591963484608127	0.271	0.157	1.87376519903668e-73	Tissue stem cells
BCAS21	2.02640237518437e-77	0.730215747537765	0.328	0.218	6.79614828589333e-73	Tissue stem cells
ELOC1	2.21188682124372e-77	0.815367884458112	0.585	0.523	7.41822602108718e-73	Tissue stem cells
TUBB61	3.98364684206214e-77	0.525505336087521	0.339	0.207	1.3360354778908e-72	Tissue stem cells
BTBD7	4.29338793023057e-77	0.650349298203122	0.272	0.163	1.43991644404073e-72	Tissue stem cells
NABP1	7.49465490199011e-76	0.575915669737226	0.279	0.163	2.51355736102944e-71	Tissue stem cells
SLC25A4	5.65796925428554e-74	0.858212929487117	0.277	0.173	1.89756972850229e-69	Tissue stem cells
ALG13	4.66239706881223e-73	0.826918535294487	0.253	0.151	1.56367472893824e-68	Tissue stem cells
BTG1	1.50323836943825e-72	0.253631735569702	0.731	0.663	5.041560843422e-68	Tissue stem cells
PKIG	3.13976209843008e-72	0.54390476563034	0.261	0.151	1.05301341257148e-67	Tissue stem cells
JMJD1C1	5.84769009847275e-72	0.623081740571938	0.403	0.288	1.96119830522579e-67	Tissue stem cells
SERPING11	2.7402547454555e-69	0.488577351057098	0.271	0.154	9.19026636530865e-65	Tissue stem cells
ZFAND51	7.50494599960277e-69	0.652796272771595	0.515	0.426	2.51700878934678e-64	Tissue stem cells
SLC25A5	3.48858753527793e-68	0.582172666763109	0.625	0.565	1.17000248758151e-63	Tissue stem cells
HSPA91	4.08247155203163e-68	0.591879476332575	0.483	0.388	1.36917930912037e-63	Tissue stem cells
CLK11	7.03087575948805e-68	0.608442387438789	0.41	0.303	2.3580151122171e-63	Tissue stem cells
COQ10B1	7.68713774566935e-67	0.573930627778034	0.337	0.23	2.57811225714259e-62	Tissue stem cells
SRSF71	1.33612337371113e-66	0.47754569344133	0.618	0.546	4.48109057075237e-62	Tissue stem cells
SEPT7	5.11225694720211e-66	0.641593629415696	0.543	0.465	1.71454873495264e-61	Tissue stem cells
TGIF11	6.42322848868278e-66	0.642468290108579	0.441	0.344	2.15422237053443e-61	Tissue stem cells
RSL24D11	2.66246465283124e-65	0.573301984117083	0.581	0.503	8.92937395266542e-61	Tissue stem cells
CCDC107	5.83013966590262e-65	0.687949175363688	0.297	0.198	1.95531224115042e-60	Tissue stem cells
NOP561	7.1386411350764e-65	0.545770912077804	0.444	0.339	2.39415746388192e-60	Tissue stem cells
NAP1L11	7.07926531421215e-64	0.457509567486365	0.683	0.636	2.37424400108047e-59	Tissue stem cells
LDHA1	1.35290324562404e-63	0.448618915031071	0.74	0.7	4.5373669051739e-59	Tissue stem cells
STAT3	3.53568002039891e-63	0.569357679741493	0.5	0.421	1.18579636524139e-58	Tissue stem cells
BTG31	4.52799132418235e-63	0.553538697195243	0.362	0.249	1.51859773030428e-58	Tissue stem cells
JUNB1	7.77042926620768e-63	1.00653859048036	0.682	0.66	2.60604656730073e-58	Tissue stem cells
RPS20	7.82404796870907e-63	0.297628222181928	0.909	0.863	2.62402920774565e-58	Tissue stem cells
MRPL321	1.04678537761309e-61	0.652575036639133	0.39	0.296	3.51070879943879e-57	Tissue stem cells
FAM241A	1.08661131636507e-61	0.723492828144063	0.315	0.214	3.64427703282519e-57	Tissue stem cells
SAP181	3.31557614944872e-61	0.503350106062563	0.654	0.599	1.11197792900211e-56	Tissue stem cells
CNBP1	1.14821315674014e-60	0.515177678792616	0.598	0.541	3.85087728507507e-56	Tissue stem cells
NEAT1	5.11974641027979e-60	0.54510824721851	0.907	0.88	1.71706055107964e-55	Tissue stem cells
DDX3X1	2.9948604486279e-59	0.506143454943913	0.57	0.504	1.00441629726082e-54	Tissue stem cells
SLC25A61	3.16358420406442e-58	0.41631134700383	0.724	0.675	1.06100287035912e-53	Tissue stem cells
APEX1	1.72777513528155e-57	0.920702990815997	0.406	0.336	5.79461224870726e-53	Tissue stem cells
KPNA21	4.49565703815973e-57	0.586773770713224	0.299	0.202	1.50775345745801e-52	Tissue stem cells
ATP2A21	7.71364919505343e-57	0.664627025575878	0.347	0.26	2.58700366703702e-52	Tissue stem cells
TBC1D151	3.42416555994695e-56	0.600265277694189	0.278	0.185	1.14839664549501e-51	Tissue stem cells
RPL23A1	4.05239794304321e-56	0.322288228772902	0.918	0.879	1.35909322213783e-51	Tissue stem cells
SLC38A21	4.82311006717635e-56	0.615059288559259	0.517	0.438	1.61757465432961e-51	Tissue stem cells
PFDN21	1.28715260232047e-55	0.526562058729096	0.585	0.528	4.31685239766239e-51	Tissue stem cells
MSN	1.96236053331424e-55	0.388862877584663	0.41	0.294	6.58136475662931e-51	Tissue stem cells
NASP1	6.25363396461223e-54	0.544604531577127	0.37	0.275	2.09734375905165e-49	Tissue stem cells
GLS1	3.32849714396766e-53	0.513395856572175	0.292	0.195	1.11631137214387e-48	Tissue stem cells
ZBTB38	3.34742840035267e-53	0.613818883119025	0.302	0.212	1.12266053691028e-48	Tissue stem cells
RPL27	1.24807384498021e-52	0.283525700153994	0.875	0.846	4.18579006129462e-48	Tissue stem cells
NOLC11	1.65067685208113e-52	0.52570476965325	0.331	0.238	5.53604002650968e-48	Tissue stem cells
NOP161	6.7232929826377e-52	0.56620947815093	0.314	0.221	2.25485800051703e-47	Tissue stem cells
RSRC21	6.85589951241757e-52	0.570034228179183	0.514	0.453	2.2993315784746e-47	Tissue stem cells
PNPLA81	1.94383048393179e-51	0.565204869760589	0.303	0.213	6.51921867701043e-47	Tissue stem cells
NOP531	6.85387980569358e-51	0.492839292232589	0.543	0.483	2.29865420923351e-46	Tissue stem cells
CLDND1	1.48505474289451e-49	0.501801273971478	0.282	0.192	4.98057659671961e-45	Tissue stem cells
SERTAD11	2.35757842300381e-48	0.648592568419301	0.383	0.299	7.90684651507016e-44	Tissue stem cells
TAF1D1	6.57800042280033e-48	0.506927168763592	0.441	0.362	2.20612978179878e-43	Tissue stem cells
PNO11	8.32574531623199e-48	0.552714168773675	0.302	0.214	2.79228846415789e-43	Tissue stem cells
NFKBIA1	7.52602914912984e-47	0.389472520479323	0.667	0.57	2.52407965603517e-42	Tissue stem cells
PPP1R12A	9.83949291151956e-47	0.60401460886564	0.328	0.245	3.29996913266543e-42	Tissue stem cells
FLNA1	3.93504505617683e-46	0.727514626834504	0.37	0.288	1.31973541094059e-41	Tissue stem cells
HNRNPA01	6.49466625954619e-46	0.497640673826528	0.53	0.485	2.1781811701266e-41	Tissue stem cells
TCP11	1.4547181311564e-44	0.499180557381959	0.471	0.401	4.87883366827235e-40	Tissue stem cells
FOSL11	2.39420689329492e-44	0.305687801193043	0.295	0.192	8.0296910787325e-40	Tissue stem cells
HNRNPA31	2.81093872094259e-44	0.390124177384485	0.607	0.557	9.42732628229724e-40	Tissue stem cells
RB1CC11	3.02503696457292e-44	0.486746173477591	0.361	0.275	1.01453689717847e-39	Tissue stem cells
PCBP1	3.62857899533166e-44	0.451750026699405	0.626	0.592	1.21695282345433e-39	Tissue stem cells
HNRNPAB1	2.11377859785247e-43	0.489321714739342	0.529	0.472	7.0891906614776e-39	Tissue stem cells
MAPRE11	2.97205187992281e-43	0.525269756467602	0.363	0.287	9.96766759488511e-39	Tissue stem cells
RBMS11	4.26002725021888e-43	0.479618810970195	0.329	0.245	1.42872793917841e-38	Tissue stem cells
RBPMS1	6.15657468924121e-43	0.502294090578418	0.263	0.183	2.06479201927772e-38	Tissue stem cells
WSB11	6.24745744950157e-43	0.477431939142936	0.476	0.405	2.09527227941384e-38	Tissue stem cells
SLC25A3	1.50399607258553e-42	0.359895170764334	0.675	0.636	5.04410202823735e-38	Tissue stem cells
CCDC471	1.90420638585716e-42	0.536772285490331	0.357	0.282	6.38632737688774e-38	Tissue stem cells
ROCK1	1.92462025574247e-42	0.510091456455277	0.316	0.237	6.4547914137091e-38	Tissue stem cells
FUNDC21	5.42231776272872e-41	0.585791959038797	0.385	0.321	1.81853693126396e-36	Tissue stem cells
PPP1R101	1.92945427451622e-40	0.557756587087784	0.328	0.252	6.47100374587251e-36	Tissue stem cells
MT-ATP8	2.45761942572083e-40	0.585523688198425	0.324	0.244	8.24236402998251e-36	Tissue stem cells
TAF71	5.7878797275028e-40	0.511316917319803	0.405	0.339	1.94113910300989e-35	Tissue stem cells
HIF1A	5.14980278910701e-39	0.429752772090404	0.345	0.26	1.72714085941071e-34	Tissue stem cells
CEBPZ1	5.97619676875055e-38	0.488044009499374	0.345	0.271	2.00429687230356e-33	Tissue stem cells
HNRNPM1	1.0166667871828e-37	0.411918056955844	0.532	0.485	3.40969707085366e-33	Tissue stem cells
PITPNB1	2.89844370507736e-37	0.427004744386819	0.305	0.229	9.72080049808844e-33	Tissue stem cells
GPATCH41	2.24698953731058e-36	0.562546726800084	0.338	0.27	7.53595351023221e-32	Tissue stem cells
SERBP11	8.52199143025627e-36	0.327885271115526	0.629	0.586	2.85810548587935e-31	Tissue stem cells
BLOC1S61	1.3716096407464e-35	0.488677221802961	0.272	0.201	4.60010441313528e-31	Tissue stem cells
EIF4E1	1.55094405372033e-35	0.487781569499134	0.478	0.423	5.20155616736725e-31	Tissue stem cells
VMP11	5.51344061051801e-35	0.528349017378027	0.616	0.59	1.84909771195553e-30	Tissue stem cells
LDHB1	6.14905005864727e-35	0.2940058621473	0.366	0.273	2.06226840866912e-30	Tissue stem cells
OAT	9.09834391871402e-35	0.563172808632415	0.327	0.261	3.05140258345831e-30	Tissue stem cells
SELENOM2	1.01388582549613e-34	0.372944612700106	0.647	0.58	3.40037028154892e-30	Tissue stem cells
DEGS11	1.16399804366726e-34	0.488972398077813	0.269	0.198	3.90381663885125e-30	Tissue stem cells
ETF11	1.36031441667414e-34	0.497161332722108	0.349	0.282	4.56222249064174e-30	Tissue stem cells
RBM391	2.15449040576027e-34	0.322349956140854	0.667	0.641	7.22572992283881e-30	Tissue stem cells
GCLM1	4.55973463890434e-34	0.387726709584414	0.324	0.244	1.52924380319574e-29	Tissue stem cells
RND31	1.66486814492231e-32	0.328316174287769	0.339	0.261	5.58363478444044e-28	Tissue stem cells
SPAG91	2.33167941586241e-32	0.310011507408018	0.367	0.285	7.81998642491936e-28	Tissue stem cells
WBP11	6.98866771249102e-32	0.478933873335637	0.291	0.227	2.34385937741524e-27	Tissue stem cells
STOM	8.47678022342729e-32	0.474473355933148	0.366	0.298	2.84294255133305e-27	Tissue stem cells
GADD45A1	1.89181382549945e-31	0.420083501555541	0.323	0.251	6.34476520796005e-27	Tissue stem cells
CTNNB1	1.98428962701466e-31	0.624752676944458	0.424	0.378	6.65491055108177e-27	Tissue stem cells
IFITM31	2.34210314491139e-31	0.500770856409554	0.583	0.496	7.85494552740382e-27	Tissue stem cells
MAP2K31	3.90095228413572e-31	0.397475973076071	0.26	0.189	1.30830137705344e-26	Tissue stem cells
EIF4A21	3.98066281645752e-31	0.437179320012874	0.573	0.559	1.33503469538352e-26	Tissue stem cells
GPBP11	1.38418607896902e-30	0.431849124265487	0.422	0.367	4.64228327164629e-26	Tissue stem cells
ZFAS11	1.60943513427118e-30	0.394940080345676	0.691	0.68	5.39772355331868e-26	Tissue stem cells
LITAF	5.73808957544654e-29	0.428889105448355	0.439	0.394	1.92444048181326e-24	Tissue stem cells
EIF3J1	5.88978337349153e-29	0.390854220987712	0.502	0.46	1.97531554780159e-24	Tissue stem cells
NOP581	6.09065679929007e-29	0.431353342871989	0.366	0.306	2.0426844773459e-24	Tissue stem cells
PNRC21	1.56856992534338e-28	0.453564707035124	0.383	0.332	5.26066981561663e-24	Tissue stem cells
ISCA1	1.74262843786189e-28	0.537330109017265	0.275	0.218	5.84442725490119e-24	Tissue stem cells
NFE2L21	1.94407897320021e-28	0.355461060850422	0.469	0.415	6.52005206031886e-24	Tissue stem cells
CCNL11	2.64928217676481e-28	0.490521619022967	0.475	0.435	8.88516256443382e-24	Tissue stem cells
C12orf571	5.04566569623726e-28	0.363532150617651	0.548	0.515	1.69221536120405e-23	Tissue stem cells
EIF4G21	1.57558288490589e-27	0.345814592473323	0.58	0.554	5.28418987939737e-23	Tissue stem cells
CSRP11	1.80017684133247e-27	0.613611164041422	0.299	0.241	6.03743309046083e-23	Tissue stem cells
DDX181	1.36300332938321e-26	0.477495661628034	0.489	0.467	4.57124056608539e-22	Tissue stem cells
IPO71	2.83652996629726e-26	0.471566855195901	0.347	0.298	9.51315420096775e-22	Tissue stem cells
MAPKAPK21	3.16795415935625e-26	0.521717151295008	0.282	0.226	1.0624684659649e-21	Tissue stem cells
SEPT9	2.15145455488127e-25	0.430077125746279	0.28	0.222	7.21554828616081e-21	Tissue stem cells
SNRPB1	3.25589574950061e-25	0.336787914266138	0.58	0.549	1.09196231646751e-20	Tissue stem cells
TXNRD11	1.18806255655114e-24	0.300338077067033	0.326	0.258	3.9845242021612e-20	Tissue stem cells
TOP11	2.19199348919317e-24	0.390306653058898	0.497	0.46	7.35150776405604e-20	Tissue stem cells
[truncated: 1,787 more rows]
