# Supplementary material for: Spatial transcriptome and single-cell sequencing reveal the role of nucleotide metabolism in breast cancer progression and tumor microenvironment
Source: Front Oncol. 2026 Jan 14;15:1703778. doi: 10.3389/fonc.2025.1703778 (PMC12847018; doi:10.3389/fonc.2025.1703778)
Supplement: Supplementary file 5 [file Table3.xlsx]

## Sheet: Sheet1
Supplementary Table 3: Primer sequences of the qRT-PCR
Genes	Primer sequences
DCTPP1-RT-F1	CTGCGGAACGAGACTGGGAAC
DCTPP1-RT-R1	TGCTAATGCCACCAGGTAGATGAG
TUBA3D-RT-F1	GCGGCTCTCAGTGGATTACGG
TUBA3D-RT-R1	GGTGGTCAGGATGGAGTTGTAGG
PTMA-RT-F1	GGTGATGGTGAGGAAGAGGATGG
PTMA-RT-R1	TCGGTCTTCTGCTTCTTGGTATCG
PCMT1-RT-F1	GCGGCGACGGCAGTAACAG
PCMT1-RT-R1	CACACTCGGAGCAGGTACAGAAC
TAGLN2-RT-F1	ACCCAGTGCCGAAAGGATGTG
TAGLN2-RT-R1	TCTGCTCCATCTGCTTGAAGGC
GAPDH-RT-F1	GGGTTGAACCATGAGAAGT
GAPDH-RT-R1	GACTGTGGTCATGAGTCCT
