# Supplementary material for: Spatial transcriptome and single-cell sequencing reveal the role of nucleotide metabolism in breast cancer progression and tumor microenvironment
Source: Front Oncol. 2026 Jan 14;15:1703778. doi: 10.3389/fonc.2025.1703778 (PMC12847018; doi:10.3389/fonc.2025.1703778)
Supplement: Supplementary file 6 [file Table4.xlsx]

## Sheet: Sheet1
Supplementary Table 4. GSVA analysis of metabolic pathways in TCGA-BRCA
Pathways	logFC	avgExp	t	pval	FDR	B
Abacavir metabolism	-0.350561	-0.04202	-10.8272	3.66194328721074e-26	1.76634911500753e-25	47.9727962444962
Abacavir transport and metabolism	-0.502566	-0.0369137	-16.1781	1.52688167652396e-53	1.78863282107093e-52	110.643162074061
Alanine, aspartate and glutamate metabolism	-0.0260357	-0.0408079	-1.3296	0.183895485621925	0.205672582603469	-7.14924
Alpha linolenic OMEGA3 and linoleic OMEGA6 acid metabolism	-0.0074502	-0.0408059	-0.225629	0.821526973551403	0.831669281866852	-7.9814
alpha-Linolenic acid metabolism	-0.0832325	-0.0337077	-3.85506	0.000121670031937393	0.000175287334147091	-0.647723
Amino sugar and nucleotide sugar metabolism	0.325291613180612	-0.0292599	12.6251847780561	1.87804750931477e-34	9.39023754657383e-34	66.8966039575177
Arachidonic acid metabolism	-0.146871	-0.0296906	-6.1864	8.35423791535103e-10	2.1407734658087e-09	10.8329831904673
Arginine and proline metabolism	0.145725841210609	-0.0338141	7.32384275950244	4.33905261823725e-13	8.19598827889258e-13	18.2135105519042
Arginine biosynthesis	-0.206758	-0.0374205	-9.01635	7.24872069020976e-19	1.98755244731558e-18	31.320803000788
Ascorbate and aldarate metabolism	-0.185786	0.000860924291689371	-7.38922	2.71488329466451e-13	5.36662976852287e-13	18.674082131785
Aspartate and asparagine metabolism	-0.302395	-0.0435042	-11.7744	2.08376942669878e-30	1.31437763837923e-29	57.6684047488837
beta-Alanine metabolism	-0.313576	-0.0316085	-14.2436	9.88451909449742e-43	8.4018412303228e-42	85.8480868260731
Bile acid and bile salt metabolism	-0.333898	-0.0263358	-17.4841	2.47005888551105e-61	6.75149428706353e-60	128.510747956572
Biosynthesis of unsaturated fatty acids	-0.00609647	-0.03965	-0.200642	0.841011232426041	0.851023270907304	-8.01221
Biotin metabolism	0.175684123148602	-0.0204927	3.38851971932303	0.000724898910977788	0.00099381302311471	-2.31917
Biotin transport and metabolism	-0.105501	-0.0313497	-2.91321	0.00364169587328545	0.0058552757178315	-3.77916
Butanoate metabolism	-0.389986	-0.0317499	-15.5016	1.19243467788606e-49	1.44795639457593e-48	101.701060037374
Caffeine metabolism	-0.124227	-0.0295622	-3.14822	0.00168207295858257	0.00213397315641072	-3.09761
Carnitine metabolism	-0.196463	-0.022806	-5.96516	3.18678159907894e-09	7.68576738601391e-09	9.52817689600908
Chondroitin sulfate dermatan sulfate metabolism	0.0589016797110177	-0.0220041	1.91796677505121	0.0553455189527779	0.0709114461582466	-6.1708
Chrebp activates metabolic gene expression	-0.204964	-0.030111	-5.22484	2.04416970699405e-07	4.08833941398811e-07	5.49011369905029
Citrate cycle (TCA cycle)	-0.0262097	-0.0321774	-0.755321	0.450200665569164	0.472432797202209	-7.7472
Class C3 metabotropic glutamate pheromone receptors	-0.0262167	-0.0189256	-1.22137	0.222179685607647	0.264039626374306	-7.26164
Cobalamin CBL vitamin B12 transport and metabolism	-0.232123	-0.0431167	-10.9393	1.19278100994883e-26	6.11300267598776e-26	49.0848499062279
Creatine metabolism	0.118950102571655	-0.0521534	3.85117664240993	0.000123577845405269	0.000220290941809392	-0.637331
Cysteine and methionine metabolism	0.208488175219066	-0.044406	9.40770658735208	2.39089709245157e-20	7.25808045922797e-20	34.6927426000917
D-Arginine and D-ornithine metabolism	0.0436329435507783	-0.000983766	0.653760765213551	0.513387864708299	0.532170347563481	-7.81871
Defective csf2rb causes pulmonary surfactant metabolism dysfunction 5 smdp5	-0.0931317	-0.0160655	-2.72338	0.00655274846133601	0.00976955225144641	-4.31057
Defects in biotin btn metabolism	-0.170449	-0.0291973	-3.96617	7.72303987428681e-05	0.000140730948820337	-0.193471
Defects in cobalamin B12 metabolism	-0.337157	-0.0255598	-12.3878	2.63763175881609e-33	1.80238170185766e-32	64.2930047998363
Defects in vitamin and cofactor metabolism	-0.285121	-0.0246871	-9.73815	1.215014402827e-21	5.24374637009546e-21	37.6626980117575
D-Glutamine and D-glutamate metabolism	-0.319014	-0.0239957	-7.94119	4.47785866431175e-15	9.51544966166248e-15	22.7112560894347
Diseases associated with glycosaminoglycan metabolism	0.058350449241315	-0.0217148	1.80564654238477	0.07121687601926	0.0858791740232253	-6.37927
Diseases associated with surfactant metabolism	-0.0733351	-0.019556	-2.43388	0.0150788009387734	0.0213183047755072	-5.05287
Diseases of carbohydrate metabolism	0.0494321538414246	-0.0227444	2.04678876246581	0.0408900370771701	0.0532219530210786	-5.91631
Diseases of metabolism	0.00937019251202284	-0.0201371	0.458975104342911	0.646332774066257	0.682102362811905	-7.90156
Drug metabolism - cytochrome P450	-0.434984	-0.0219659	-20.9829	7.85907022431527e-84	6.68020969066798e-82	180.128819193909
Drug metabolism - other enzymes	0.0414596260701189	-0.0234055	2.23133997525794	0.0258378519840982	0.0296786137655182	-5.54846
Ether lipid metabolism	-0.168527	-0.030684	-8.82866	3.56287099876558e-18	9.17709196651741e-18	29.7481958197406
Fatty acid biosynthesis	-0.331977	-0.0397088	-12.6141	2.12712308480492e-34	1.00447479004677e-33	66.7728769461622
Fatty acid degradation	-0.465602	-0.0322402	-19.2056	4.01443795315143e-72	1.70613613008936e-70	153.250951714089
Fatty acid elongation	-0.0353587	-0.0347126	-1.31184	0.189819195862005	0.209540670756758	-7.17266
Fatty acid metabolism	-0.138176	-0.0320783	-6.9273	6.88441541332629e-12	2.09082245886206e-11	15.5256070044108
Folate biosynthesis	0.0872074299754918	-0.0283513	3.96143098813827	7.8770281334523e-05	0.000115439205404042	-0.237176
Foxo mediated transcription of oxidative stress metabolic and neuronal genes	-0.418141	-0.0294602	-17.136	3.2038659519138e-59	6.56792520142329e-58	123.664148444473
Fructose and mannose metabolism	0.280696865870625	-0.0368556	10.7045354983618	1.24438376370579e-25	4.06817768903817e-25	46.7380600040483
Fructose metabolism	-0.185243	-0.0351111	-5.53115	3.87942621106324e-08	8.83647081408849e-08	7.09923473397895
Galactose metabolism	0.0646146168010809	-0.0261078	2.69502392027943	0.00713403734124428	0.00854074892965865	-4.41223
Glucagon signaling in metabolic regulation	-0.122776	-0.0225709	-5.47554	5.27887403674919e-08	1.16991262436063e-07	6.80058719725562
Glucose metabolism	0.349168942140587	-0.0292617	12.6989649664423	8.09397419595429e-35	6.63705884068252e-34	67.7537879166426
Glutamate and glutamine metabolism	0.37684067152973	-0.0379136	12.4354846531471	1.55298640133017e-33	1.15768077190067e-32	64.8191195983779
Glutathione metabolism	0.0701279082307457	-0.0357441	3.02121709140064	0.00256948598718749	0.00316530882479618	-3.4863
Glycerolipid metabolism	-0.132107	-0.0300719	-7.40926	2.34963106612443e-13	4.75520572906135e-13	18.8160318904562
Glycerophospholipid metabolism	-0.0513906	-0.0275793	-2.77791	0.00555397491617697	0.00674411239821489	-4.18684
Glycine, serine and threonine metabolism	-0.0668107	-0.0470447	-3.31846	0.000931576862719603	0.00123725052079947	-2.55194
Glycogen metabolism	-0.23725	-0.0292373	-9.0407	5.86683404825838e-19	2.18672905435085e-18	31.5529205075697
Glycolysis / Gluconeogenesis	-0.0158833	-0.0349013	-0.762171	0.446103556425372	0.472432797202209	-7.74201
Glycosaminoglycan biosynthesis - chondroitin sulfate / dermatan sulfate	0.195289748471288	-0.0221884	5.38050148460124	8.88195059099574e-08	1.48032509849929e-07	6.27186026260925
Glycosaminoglycan biosynthesis - heparan sulfate / heparin	0.144700253779531	-0.0282689	5.18575800927681	2.51254045352067e-07	4.10703727979341e-07	5.26603856843446
Glycosaminoglycan biosynthesis - keratan sulfate	0.393902963457914	-0.0358504	13.4688661481697	1.12011893103033e-38	6.34734060917189e-38	76.5640943741813
Glycosaminoglycan degradation	0.143844752731193	-0.0256181	4.67662685976682	3.23760485370823e-06	5.19238514273962e-06	2.80470116310192
Glycosaminoglycan metabolism	0.0608077761620771	-0.0242643	2.31468784595331	0.0207932971435558	0.0287386571312048	-5.3345
Glycosphingolipid biosynthesis - ganglio series	0.0913374816620149	-0.0383388	3.23892436354111	0.00123180755430967	0.00161082526332803	-2.8104
Glycosphingolipid biosynthesis - globo and isoglobo series	0.0703348214103328	-0.0312796	2.45645181055497	0.0141687388946851	0.0167269834173366	-5.02329
Glycosphingolipid biosynthesis - lacto and neolacto series	-0.0253432	-0.0374152	-0.914674	0.360541557470454	0.387924460569476	-7.61425
Glycosphingolipid metabolism	0.232225686572471	-0.0244011	8.61599350916689	2.08576526604533e-17	7.12636465898821e-17	28.0272581444622
Glycosylphosphatidylinositol (GPI)-anchor biosynthesis	0.314880547281911	-0.0274409	8.90796727963873	1.82435330441071e-18	4.84593846484095e-18	30.4091527753987
Glyoxylate and dicarboxylate metabolism	-0.121251	-0.0379303	-4.43394	1.00765263719275e-05	1.58611989187748e-05	1.7177881909368
Glyoxylate metabolism and glycine degradation	-0.0586362	-0.0288813	-2.25308	0.0244290352136782	0.0323093691535744	-5.47458
Heparan sulfate heparin hs gag metabolism	0.0893641773779974	-0.0262223	3.61639622230829	0.000310771538162325	0.000530901377693972	-1.50391
Histidine metabolism	-0.314741	-0.0339839	-13.5765	3.13288755012716e-39	1.90211029829149e-38	77.830836265678
Hyaluronan metabolism	0.0266695658971996	-0.0294621	0.926856221329194	0.354182199260245	0.403374171379724	-7.57759
Inositol phosphate metabolism	-0.117085	-0.0199511	-4.28785	1.94491419496247e-05	3.00577648312382e-05	1.09049970883297
Integration of energy metabolism	-0.126132	-0.0232883	-6.01609	2.35062177367965e-09	5.84093895277974e-09	9.82457278051897
Keratan sulfate keratin metabolism	0.0803607584950608	-0.0297908	2.84904205440213	0.0044578431365135	0.0070296757152713	-3.96275
Ketone body metabolism	-0.425392	-0.0354154	-12.8262	1.91148786816482e-35	1.74157783543906e-34	69.1877305554539
Linoleic acid LA metabolism	-0.0070546	-0.0412015	-0.1874	0.851377993524774	0.851377993524774	-7.98929
Linoleic acid metabolism	-0.182521	-0.0361189	-8.50724	5.09350731052711e-17	1.20263367054112e-16	27.1229925023359
Lipoic acid metabolism	-0.440645	-0.0194539	-8.65243	1.54788530948649e-17	3.75915003732433e-17	28.2981953342313
Lysine degradation	-0.0644774	-0.0245029	-2.37693	0.0176090781600473	0.0205037211452605	-5.21451
Mannose type O-glycan biosynthesis	0.212621402762333	-0.0321087	7.33466501007747	4.01599159814778e-13	7.75816558733094e-13	18.2894973368573
Metabolic disorders of biological oxidation enzymes	-0.061944	-0.0222062	-3.11461	0.00188426152985018	0.00315325398872887	-3.17676
Metabolism of amine derived hormones	-0.0571909	-0.04359	-2.26475	0.0237009146440291	0.0318602459149244	-5.44834
Metabolism of amino acids and derivatives	0.111905902788139	-0.0347578	4.98753023285204	6.988092513584e-07	1.33261299096253e-06	4.30376
Metabolism of angiotensinogen to angiotensins	-0.299961	-0.0224828	-9.44558	1.70175545158156e-20	6.97719735148439e-20	35.0519109395025
Metabolism of carbohydrates	0.148085257376716	-0.0263907	7.14081587740735	1.57957325256021e-12	4.98173102730527e-12	16.9691756163987
Metabolism of cofactors	0.261725690402093	-0.0348326	8.05766232668801	1.81877802242783e-15	5.96559191356327e-15	23.6221878485205
Metabolism of fat soluble vitamins	-0.189781	-0.0313774	-9.09635	3.63478360673814e-19	1.41929645596442e-18	32.0259068153083
Metabolism of folate and pterines	0.0964373320232727	-0.0402962	3.80690274274068	0.000147618164712447	0.000257546585242993	-0.804821
Metabolism of ingested semet sec mesec into H2SE	0.0250521539728767	-0.0359794	0.862304350467213	0.388687391004892	0.430707649491907	-7.63528
Metabolism of lipids	-0.0489637	-0.0241964	-2.6726	0.00762571454422781	0.0111662248683336	-4.44675
Metabolism of nitric oxide NOS3 activation and regulation	0.163080387053139	-0.0162249	5.11156100379547	3.69926804566168e-07	7.22238047010137e-07	4.91720422217843
Metabolism of nucleotides	0.599075079596077	-0.0215986	18.2089740288947	8.16930201629561e-66	3.3494138266812e-64	138.78972552592
Metabolism of polyamines	0.537469948175591	-0.0303543	14.9771919191129	1.02109840858394e-46	9.64370719218164e-46	94.9799035256938
Metabolism of porphyrins	0.0670759089197168	-0.0217867	2.82937235058381	0.00473937478231025	0.00719682837313779	-4.01821
Metabolism of RNA	0.332545311327774	-0.0183976	11.5818733811075	1.60141812370371e-29	9.37973472455032e-29	55.6445309649818
Metabolism of steroid hormones	-0.00947429	-0.0278388	-0.455501	0.64882907682108	0.682102362811905	-7.90314
Metabolism of steroids	0.0350043669798488	-0.0288921	1.88354230000775	0.0598616013173018	0.0743735046669507	-6.23602
Metabolism of vitamins and cofactors	-0.0327016	-0.0318096	-1.89011	0.0589775085467941	0.0743735046669507	-6.22367
Metabolism of water soluble vitamins and cofactors	-0.0139074	-0.0318713	-0.740981	0.458845674087737	0.501671270335925	-7.73246
Metabolism of xenobiotics by cytochrome P450	-0.326072	-0.0214855	-16.2153	9.50384530444689e-54	1.34637808479664e-52	111.097163911254
Mucin type O-glycan biosynthesis	-0.10597	-0.0250226	-4.02841	5.95893868528986e-05	8.88613663595856e-05	0.026906295989054
Neomycin, kanamycin and gentamicin biosynthesis	0.132099277071233	-0.0366481	3.48336683851285	0.000512498764535645	0.000714137622713604	-1.99645
N-Glycan biosynthesis	0.430279805997557	-0.0215567	15.1391478971596	1.28992191649449e-47	1.3705420362754e-46	97.0389417874652
Nicotinate and nicotinamide metabolism	-0.15968	-0.034572	-7.96413	3.75435453272196e-15	8.18256757131709e-15	22.884776900597
Nicotinate metabolism	-0.152449	-0.0316237	-6.8043	1.57889210219089e-11	4.46445353033285e-11	14.7123880890749
Nitrogen metabolism	-0.333345	-0.042449	-13.6866	8.43609366998764e-40	6.51879965408136e-39	79.1354231535316
One carbon pool by folate	0.187028442991175	-0.0410137	6.64887476486164	4.42593842170108e-11	8.0043567200977e-11	13.6791078675082
Other glycan degradation	0.374028477370822	-0.0225737	11.3674989113482	1.51356618337188e-28	5.84786934484589e-28	53.3940763174395
Other types of O-glycan biosynthesis	0.192195769726589	-0.0264996	6.6388399528891	4.7267797105958e-11	8.37033907084672e-11	13.6147593252001
Oxidative phosphorylation	0.431079701306238	-0.0265541	12.8117447390066	2.27617378377171e-35	1.20921732262872e-34	68.9933808191718
Pantothenate and CoA biosynthesis	0.102133682982421	-0.032264	4.02863008734192	5.95336419466351e-05	8.88613663595856e-05	0.027792709577545
Pentose and glucuronate interconversions	-0.000161125	-0.008952	-0.00651696	0.994801308199938	0.994801308199938	-8.03231
Pentose phosphate pathway	0.0953428019408463	-0.0384086	3.81135787977484	0.000145028102030064	0.000205456477875924	-0.813221
Peptide hormone metabolism	-0.0979913	-0.0189123	-5.367	9.55281078800606e-08	2.00853970414486e-07	6.22602232454887
Peroxisomal lipid metabolism	-0.0290422	-0.028858	-0.911151	0.362393328783363	0.407071958359394	-7.592
Phenylalanine and tyrosine metabolism	0.0133144510947047	-0.0334692	0.406209252671725	0.684659198664068	0.701775678630669	-7.92437
Phenylalanine metabolism	0.317227185497089	-0.0411742	9.90091890610225	2.7174342161468e-22	1.23794225402243e-21	39.1447610625455
Phenylalanine, tyrosine and tryptophan biosynthesis	0.424494319136708	-0.0332208	11.6643350018236	6.75605337666376e-30	2.73459303341152e-29	56.4793431042432
Phospholipid metabolism	-0.0542622	-0.0219502	-2.52671	0.0116377547506416	0.0167420331500458	-4.82384
Phosphonate and phosphinate metabolism	-0.0659644	-0.0359052	-1.74899	0.0805408315302913	0.0912796090676634	-6.50508
PI metabolism	-0.0844997	-0.0137209	-2.83122	0.00471223234795642	0.00719682837313779	-4.01301
PKA mediated phosphorylation of key metabolic factors	-0.510277	-0.0208869	-13.6568	1.18980373733166e-39	1.21954883076495e-38	78.8137308642216
Porphyrin and chlorophyll metabolism	0.0745481180148305	-0.00982028	3.03282905979975	0.00247336117935735	0.00309170147419669	-3.45142
Pp2a mediated dephosphorylation of key metabolic factors	-0.259438	-0.0279644	-6.91813	7.32708269645596e-12	2.1457885039621e-11	15.4645340383043
Primary bile acid biosynthesis	-0.262442	-0.0381049	-10.9743	8.43186787343835e-27	3.116125083662e-26	49.406676654333
Propanoate metabolism	-0.4211	-0.0330795	-13.5786	3.05380046748799e-39	1.90211029829149e-38	77.856258616255
Purine metabolism	0.190273946363059	-0.0314803	10.3755911982209	3.07894875787725e-24	9.69298683035431e-24	43.5586287129531
Pyrimidine metabolism	0.436168782821371	-0.0314549	17.4746088891226	2.9108166629521e-61	4.94838832701858e-60	128.330270013144
Pyruvate metabolism	0.0103714293243844	-0.0429929	0.415479963826553	0.677862722689851	0.701775678630669	-7.92057
Pyruvate metabolism and citric acid TCA cycle	0.0492761722931119	-0.0390141	1.85779631043003	0.0634356935224562	0.0776377144603195	-6.28403
Regulation of glycolysis by fructose 2 6 bisphosphate metabolism	-0.031539	-0.0217839	-0.944606	0.345044640879308	0.398502261297229	-7.56099
Regulation of lipid metabolism by pparalpha	-0.0724671	-0.0201382	-2.96864	0.00304882523739549	0.00500007338932861	-3.61731
Retinol metabolism	-0.34952	-0.0232922	-17.7875	3.50272422090262e-63	9.92438529255742e-62	132.734137279153
Riboflavin metabolism	0.355666873032382	-0.031446	16.4209417617448	5.8071923715472e-55	7.9364962411145e-54	113.898640301139
Selenoamino acid metabolism	-0.0239052	-0.0157166	-0.570655	0.568337132582424	0.613205853575774	-7.84409
Selenocompound metabolism	-0.0292369	-0.0349951	-1.02101	0.307451594212029	0.335043403949006	-7.51144
Sialic acid metabolism	0.141618171752609	-0.0309532	6.22274460330595	6.67720242776674e-10	1.76622773895765e-09	11.0515750823826
Sphingolipid metabolism	0.161851133316551	-0.0267115	6.33627032252653	3.29326594423489e-10	5.71280827061155e-10	11.7171471462777
Sphingolipid metabolism	0.11400720279503	-0.0216381	4.45951723442522	8.96127652117625e-06	1.67005607894648e-05	1.8547789424837
Starch and sucrose metabolism	-0.249842	-0.0254947	-11.9093	4.94993164664642e-31	2.10372094982473e-30	59.0737179967631
Steroid biosynthesis	0.335909693552422	-0.0445355	10.847600884261	3.00520760615611e-26	1.02177058609308e-25	48.1465721937951
Steroid hormone biosynthesis	-0.174203	-0.00914243	-8.79016	4.92168791600975e-18	1.23042197900244e-17	29.4292087737445
Sulfur amino acid metabolism	0.127220602293035	-0.0397749	5.23823407052185	1.90430839115685e-07	3.90383220187153e-07	5.55862143524666
Sulfur metabolism	0.262235412162384	-0.0341284	7.20985476093885	9.74215868796562e-13	1.8001814966893e-12	17.4194148308866
Surfactant metabolism	-0.192495	-0.0164856	-8.65193	1.55074278946434e-17	5.52873516243808e-17	28.3197387501469
Synthesis and degradation of ketone bodies	-0.240031	-0.0337101	-7.75678	1.8162351316485e-14	3.76536551683225e-14	21.3331008349357
Taurine and hypotaurine metabolism	-0.208021	-0.0254681	-8.03098	2.2409971133683e-15	5.0127567009554e-15	23.3929271859552
Terpenoid backbone biosynthesis	0.300695163946469	-0.0337482	9.34174591332038	4.28576893956576e-20	1.25617365470031e-19	34.1156992164901
Thiamine metabolism	0.0786216941969225	-0.0170146	3.15183513563193	0.00166157194153289	0.00213397315641072	-3.08633
TP53 regulates metabolic genes	0.256469688343598	-0.0324377	11.0270895561668	4.91785025566333e-27	2.68842480642929e-26	49.9633538623627
Triglyceride metabolism	-0.340914	-0.0249003	-16.7758	4.6214740474523e-57	7.57921743782178e-56	118.71234981161
Tryptophan metabolism	-0.225439	-0.0387738	-10.9533	1.04160207876085e-26	3.68900736227802e-26	49.1971311451636
Tyrosine metabolism	-0.332927	-0.0300249	-13.5987	2.40673762417576e-39	1.70477248379116e-38	78.0930165751678
Ubiquinone and other terpenoid-quinone biosynthesis	0.0151078658654292	-0.0309017	0.449610767565719	0.653070157624054	0.668806787928249	-7.93129
Valine, leucine and isoleucine biosynthesis	0.748863573448563	-0.00947984	17.5844937797679	6.19740522933864e-62	1.31694861123446e-60	129.87143837082
Valine, leucine and isoleucine degradation	-0.250358	-0.0258183	-8.34954	1.82092352383033e-16	4.18320268988049e-16	25.8665857263447
Vitamin B1 thiamin metabolism	-0.0379512	-0.0343662	-1.07581	0.282224072262483	0.330605341793195	-7.4286
Vitamin B2 riboflavin metabolism	0.692731699102218	-0.029777	20.4549127632755	2.53614730732576e-80	2.07964079200712e-78	172.086633560987
Vitamin B5 pantothenate metabolism	0.16423874122632	-0.0275746	5.85104633800497	6.24952159315117e-09	1.46417363039542e-08	8.87269816319722
Vitamin B6 metabolism	-0.17298	-0.0384116	-5.92588	4.02585396937215e-09	6.84395174793265e-09	9.27614421350357
Vitamin C ascorbate metabolism	0.0698711941504075	-0.0344941	2.31043270162457	0.0210282857057596	0.0287386571312048	-5.3443
Vitamin D calciferol metabolism	0.139739051121903	-0.0254877	5.37390693691408	9.20190695204694e-08	1.98567465807329e-07	6.26225594008321
