# Supplementary material for: Spatial transcriptome and single-cell sequencing reveal the role of nucleotide metabolism in breast cancer progression and tumor microenvironment
Source: Front Oncol. 2026 Jan 14;15:1703778. doi: 10.3389/fonc.2025.1703778 (PMC12847018; doi:10.3389/fonc.2025.1703778)
Supplement: Supplementary file 7 [file Table5.xlsx]

## Sheet: Sheet1
Supplementary Table 5：Univariate Cox regression analysis of the marker genes of NUhighepi in TCGA-BRCA.
Gene	HR	HR.95L	HR.95H	pvalue
PDSS2	1.37589	1.11655	1.69547	0.0027491
TUBA1B	1.34692	1.06476	1.70384	0.0130221
DUT	1.32586	1.00725	1.74524	0.0442729
RAD21	1.18786	1.00355	1.40602	0.0453709
TAGLN2	1.37838	1.09201	1.73986	0.00691899
GGCT	1.33211	1.07904	1.64455	0.00764051
TFF1	0.959699	0.923145	0.9977	0.0378774
DCTPP1	1.61251	1.25641	2.06955	0.000174898
ATP5MC3	1.37907	1.01938	1.8657	0.0371213
QRSL1	1.32121	1.07087	1.63007	0.0093552
CXCL13	0.91813	0.860465	0.97966	0.00985494
YWHAB	1.51568	1.13198	2.02944	0.00523204
UBE2T	1.17748	1.0111	1.37124	0.0355539
RPA3	1.49536	1.10991	2.01467	0.00815477
TUBA3D	0.877188	0.795997	0.966662	0.00818883
PAICS	1.47185	1.14815	1.88682	0.00228699
PGAM1	1.48355	1.10475	1.99223	0.00873564
CXCL14	0.928242	0.868295	0.992328	0.0288096
ADK	1.59037	1.19849	2.1104	0.00130735
KDELR2	1.57806	1.19622	2.08179	0.00124842
PCMT1	1.95627	1.47744	2.5903	2.80033e-06
PRDX1	1.40929	1.08882	1.82407	0.00914846
PTMA	0.731019	0.546427	0.977968	0.0348587
KIF5B	1.34625	1.06795	1.69706	0.0118574
PSMB1	1.64581	1.17186	2.31145	0.00403823
MRPL15	1.32591	1.05615	1.66456	0.0150696
