# Supplementary material for: Spatial transcriptome and single-cell sequencing reveal the role of nucleotide metabolism in breast cancer progression and tumor microenvironment
Source: Front Oncol. 2026 Jan 14;15:1703778. doi: 10.3389/fonc.2025.1703778 (PMC12847018; doi:10.3389/fonc.2025.1703778)
Supplement: Supplementary file 8 [file Table6.xlsx]

## Sheet: Sheet1
Supplementary Table 6:Gene Ontology (GO) enrichment analysis of low risk group
ID	Description	setSize	enrichmentScore	NES	pvalue	p.adjust	qvalue	rank	leading_edge	core_enrichment
GO:0044238	primary metabolic process	78	0.433583327536186	4.25247586894032	1e-10	1.11859863144651e-08	4.93030249794934e-09	59	tags=54%, list=21%, signal=59%	100133941/1301/4312/646424/6696/387778/79624/84733/81610/55353/79077/5347/1894/3312/23007/5110/9156/8754/7153/3229/5591/7037/999/1382/4751/55388/5230/3838/9134/7272/10481/9060/29089/374393/6713/3320/4173/23532/4085/79075/6790/2354
GO:0006807	nitrogen compound metabolic process	73	0.438109126073298	4.19584459404437	1e-10	1.11859863144651e-08	4.93030249794934e-09	59	tags=55%, list=21%, signal=58%	100133941/1301/4312/646424/6696/387778/79624/84733/81610/55353/79077/5347/1894/3312/5110/9156/8754/7153/3229/5591/7037/999/1382/4751/55388/5230/3838/9134/7272/10481/9060/29089/374393/3320/4173/23532/4085/79075/6790/2354
GO:0006725	cellular aromatic compound metabolic process	41	0.526825580591646	4.00333365794808	2.76565947050396e-10	1.6040824928923e-08	7.07010691707779e-09	80	tags=76%, list=28%, signal=63%	6696/84733/79077/5347/3312/9156/7153/3229/5591/7037/999/1382/4751/55388/5230/3838/9134/10481/9060/29089/374393/6713/3320/4173/23532/79075/2354/3575/10538/2167/6898
GO:1901360	organic cyclic compound metabolic process	41	0.526825580591646	4.00333365794808	2.76565947050396e-10	1.6040824928923e-08	7.07010691707779e-09	80	tags=76%, list=28%, signal=63%	6696/84733/79077/5347/3312/9156/7153/3229/5591/7037/999/1382/4751/55388/5230/3838/9134/10481/9060/29089/374393/6713/3320/4173/23532/79075/2354/3575/10538/2167/6898
GO:0044237	cellular metabolic process	66	0.428767274979831	3.98649732087655	3.82743290121084e-10	1.9424221973645e-08	8.56136306849792e-09	80	tags=64%, list=28%, signal=59%	100133941/1301/6696/387778/79624/84733/79077/5347/1894/3312/5110/9156/8754/7153/3229/5591/7037/999/1382/4751/55388/5230/3838/9134/7272/10481/9060/29089/374393/6713/3320/4173/23532/79075/6790/2354/3575/125/114770/10538/2167/6898
GO:0022402	cell cycle process	17	0.785776863376219	3.96575116512031	1.10206761718868e-10	1.11859863144651e-08	4.93030249794934e-09	57	tags=94%, list=20%, signal=80%	81610/5347/1894/29127/7153/5591/54443/4751/24137/9134/7272/9897/4173/4085/79075/6790
GO:0006139	nucleobase-containing compound metabolic process	39	0.515826989971409	3.84259315123706	2.43375064935291e-09	7.05787688312343e-08	3.11080910067665e-08	78	tags=74%, list=28%, signal=62%	6696/84733/79077/5347/3312/9156/7153/3229/5591/7037/999/1382/4751/55388/5230/3838/9134/10481/9060/29089/374393/3320/4173/23532/79075/2354/3575/10538/2167
GO:0046483	heterocycle metabolic process	39	0.515826989971409	3.84259315123706	2.43375064935291e-09	7.05787688312343e-08	3.11080910067665e-08	78	tags=74%, list=28%, signal=62%	6696/84733/79077/5347/3312/9156/7153/3229/5591/7037/999/1382/4751/55388/5230/3838/9134/10481/9060/29089/374393/3320/4173/23532/79075/2354/3575/10538/2167
GO:0007049	cell cycle	22	0.674315111301334	3.83195601174276	1.37669949864357e-09	4.93134442653547e-08	2.17352489632105e-08	57	tags=86%, list=20%, signal=75%	387778/81610/5347/1894/3312/9156/29127/7153/5591/54443/4751/24137/9134/7272/9897/4173/4085/79075/6790
GO:0034641	cellular nitrogen compound metabolic process	43	0.472182578143466	3.76841465861008	1.00109543153121e-08	2.2580263622315e-07	9.95241072282487e-08	78	tags=70%, list=28%, signal=60%	6696/84733/79077/5347/3312/9156/7153/3229/5591/7037/999/1382/4751/55388/5230/3838/9134/10481/9060/29089/374393/3320/4173/23532/79075/2354/3575/114770/10538/2167
GO:0051276	chromosome organization	13	0.83955223880597	3.65590288274836	1.09707331435159e-09	4.45411765626744e-08	1.96318382568179e-08	56	tags=100%, list=20%, signal=84%	5347/9156/29127/7153/5591/4751/24137/9134/7272/3320/4173/4085/79075
GO:1903047	mitotic cell cycle process	13	0.835820895522388	3.6396544254917	1.45754022459177e-09	4.93134442653547e-08	2.17352489632105e-08	57	tags=100%, list=20%, signal=84%	5347/1894/29127/5591/54443/4751/24137/9134/7272/4173/4085/79075/6790
GO:0006259	DNA metabolic process	17	0.708596434768571	3.5762278933862	1.52140020735686e-08	2.83880366188071e-07	1.25122277033892e-07	76	tags=94%, list=27%, signal=73%	79077/9156/7153/5591/7037/4751/55388/3838/9134/29089/374393/3320/4173/79075/3575/10538
GO:0090304	nucleic acid metabolic process	36	0.514755429487015	3.56950786418446	1.57814384872378e-08	2.83880366188071e-07	1.25122277033892e-07	78	tags=75%, list=28%, signal=62%	6696/84733/79077/5347/3312/9156/7153/3229/5591/7037/999/1382/4751/55388/3838/9134/10481/29089/374393/3320/4173/23532/79075/2354/3575/10538/2167
GO:0051171	regulation of nitrogen compound metabolic process	51	0.415048914050785	3.50438638145106	7.00670490171789e-08	9.53598950640593e-07	4.20305474744363e-07	59	tags=57%, list=21%, signal=55%	100133941/646424/6696/387778/84733/81610/55353/5347/1894/3312/8754/7153/3229/5591/7037/999/1382/4751/3838/9134/7272/10481/3320/4173/23532/4085/79075/6790/2354
GO:0000280	nuclear division	12	0.83271375464684	3.46711657816294	5.68463305829772e-09	1.44247563854305e-07	6.3578132888856e-08	57	tags=100%, list=20%, signal=83%	5347/29127/7153/54443/4751/24137/9134/7272/9897/4085/79075/6790
GO:0048285	organelle fission	12	0.83271375464684	3.46711657816294	5.68463305829772e-09	1.44247563854305e-07	6.3578132888856e-08	57	tags=100%, list=20%, signal=83%	5347/29127/7153/54443/4751/24137/9134/7272/9897/4085/79075/6790
GO:0006996	organelle organization	34	0.50128392562179	3.45912824578993	2.89906185871143e-08	4.90424631098683e-07	2.16158121044273e-07	63	tags=71%, list=22%, signal=62%	55353/5347/1894/9156/29127/7153/5591/7037/144501/54443/4751/24137/9134/7272/9897/6713/3320/4173/7138/4085/79075/6790/11151/286753
GO:0000003	reproduction	16	0.704377116004328	3.43266574928042	7.04629766483197e-08	9.53598950640593e-07	4.20305474744363e-07	59	tags=88%, list=21%, signal=73%	6696/84733/5347/9156/29127/7153/5591/4751/9134/7272/9897/10481/6790/2354
GO:0022414	reproductive process	16	0.704377116004328	3.43266574928042	7.04629766483197e-08	9.53598950640593e-07	4.20305474744363e-07	59	tags=88%, list=21%, signal=73%	6696/84733/5347/9156/29127/7153/5591/4751/9134/7272/9897/10481/6790/2354
GO:0051726	regulation of cell cycle	14	0.765666624118032	3.43220501120697	1.60818926658267e-08	2.83880366188071e-07	1.25122277033892e-07	57	tags=93%, list=20%, signal=78%	387778/81610/5347/1894/3312/29127/5591/54443/4751/9134/7272/4085/6790
GO:0080090	regulation of primary metabolic process	52	0.404083578789107	3.42498600058418	1.84916752388423e-07	2.0290865262081e-06	8.9433422207772e-07	59	tags=56%, list=21%, signal=54%	100133941/646424/6696/387778/84733/81610/55353/5347/1894/3312/8754/7153/3229/5591/7037/999/1382/4751/3838/9134/7272/10481/3320/4173/23532/4085/79075/6790/2354
GO:0007059	chromosome segregation	11	0.833333333333333	3.29486716331907	1.30003716936756e-08	2.63907545381615e-07	1.1631911515394e-07	56	tags=100%, list=20%, signal=83%	81610/5347/1894/29127/7153/4751/24137/9134/7272/4085/79075
GO:0098813	nuclear chromosome segregation	11	0.833333333333333	3.29486716331907	1.30003716936756e-08	2.63907545381615e-07	1.1631911515394e-07	56	tags=100%, list=20%, signal=83%	81610/5347/1894/29127/7153/4751/24137/9134/7272/4085/79075
GO:0051301	cell division	13	0.752181648281887	3.27544008484229	1.96411426824661e-07	2.09850103396875e-06	9.24929156792032e-07	57	tags=92%, list=20%, signal=77%	81610/5347/1894/29127/7153/54443/4751/24137/9134/9897/4085/6790
GO:0019538	protein metabolic process	50	0.386506323071207	3.25579597487935	2.5441023147976e-07	2.64847574309699e-06	1.16733439545369e-06	57	tags=54%, list=20%, signal=52%	100133941/1301/4312/646424/387778/79624/81610/55353/5347/1894/3312/5110/8754/5591/7037/999/4751/5230/9134/7272/29089/374393/3320/23532/4085/79075/6790
GO:0070925	organelle assembly	11	0.818518518518519	3.23629174708229	3.27097024692832e-08	5.3120556810116e-07	2.34132607148554e-07	60	tags=100%, list=21%, signal=82%	5347/29127/5591/54443/4751/24137/9897/6713/7138/6790/11151
GO:1901564	organonitrogen compound metabolic process	57	0.364411646697288	3.19579832136445	8.90931148944805e-07	7.54923673896428e-06	3.32737942863347e-06	57	tags=51%, list=20%, signal=51%	100133941/1301/4312/646424/387778/79624/81610/55353/79077/5347/1894/3312/5110/8754/5591/7037/999/4751/5230/9134/7272/9060/29089/374393/3320/23532/4085/79075/6790
GO:0140694	non-membrane-bounded organelle assembly	10	0.826568265682657	3.17832872954862	1.67413858984799e-07	1.88805629855079e-06	8.32174152848417e-07	57	tags=100%, list=20%, signal=83%	5347/29127/5591/54443/4751/24137/9897/6713/7138/6790
GO:0051649	establishment of localization in cell	18	0.585076564145163	3.09108851330792	3.11698943596322e-06	2.10923104347992e-05	9.29658484292418e-06	63	tags=78%, list=22%, signal=64%	100133941/81610/55353/5347/1894/3312/999/3838/24137/9897/3320/4085/11151/286753
GO:0031323	regulation of cellular metabolic process	45	0.382873568381702	3.07549802901055	2.66601104863134e-06	1.93285801025772e-05	8.51920823810767e-06	59	tags=56%, list=21%, signal=52%	100133941/6696/387778/84733/5347/1894/3312/8754/7153/3229/5591/7037/999/1382/4751/3838/9134/7272/10481/3320/4173/23532/79075/6790/2354
GO:0044260	cellular macromolecule metabolic process	31	0.462304673781382	3.04084308895798	2.33575553532463e-06	1.75614212470704e-05	7.74032048743055e-06	65	tags=68%, list=23%, signal=59%	1301/79624/79077/5347/5110/9156/7153/5591/7037/4751/55388/3838/9134/29089/374393/3320/4173/23532/79075/6790/3575
GO:1901362	organic cyclic compound biosynthetic process	27	0.485938940518557	3.02086812094226	2.40511239277936e-06	1.77541023903349e-05	7.82524606263143e-06	78	tags=74%, list=28%, signal=59%	6696/84733/5347/3312/7153/3229/5591/7037/999/1382/4751/10481/9060/6713/3320/23532/79075/2354/10538/2167
GO:0019219	regulation of nucleobase-containing compound metabolic process	29	0.471585026783004	3.01288517288216	2.88991349952242e-06	2.02293944966569e-05	8.91624854662088e-06	78	tags=72%, list=28%, signal=58%	6696/84733/5347/3312/7153/3229/5591/7037/999/1382/4751/3838/10481/3320/4173/23532/79075/2354/3575/10538/2167
GO:0000278	mitotic cell cycle	15	0.635157869595304	2.94725415897277	7.44854714844225e-06	4.80017482899612e-05	2.11571096948234e-05	57	tags=87%, list=20%, signal=73%	5347/1894/29127/5591/54443/4751/24137/9134/7272/4173/4085/79075/6790
GO:0009056	catabolic process	22	0.515913700591332	2.93180231821611	1.14981387763e-05	6.96752887041462e-05	3.07098757575962e-05	80	tags=77%, list=28%, signal=60%	4312/6696/81610/55353/79077/5347/3312/23007/8754/999/5230/3320/23532/4085/6790/114770/6898
GO:0033036	macromolecule localization	32	0.436343481249022	2.92531543406669	9.74263193423939e-06	5.99319479591089e-05	2.64154294867735e-05	63	tags=62%, list=22%, signal=55%	100133941/6696/81610/5347/1894/3312/8754/7037/999/1382/3838/9134/7272/9897/6558/6713/3320/6790/9744/286753
GO:0010564	regulation of cell cycle process	11	0.73646380512083	2.91186049015876	1.87552989860871e-06	1.49306889967673e-05	6.58080666178493e-06	57	tags=91%, list=20%, signal=75%	81610/5347/1894/29127/5591/54443/4751/7272/4085/6790
GO:0018130	heterocycle biosynthetic process	26	0.472987649535709	2.89029281605868	1.26947459020607e-05	7.36295262319518e-05	3.24527338849671e-05	78	tags=73%, list=28%, signal=58%	6696/84733/5347/3312/7153/3229/5591/7037/999/1382/4751/10481/9060/3320/23532/79075/2354/10538/2167
GO:0019438	aromatic compound biosynthetic process	26	0.472987649535709	2.89029281605868	1.26947459020607e-05	7.36295262319518e-05	3.24527338849671e-05	78	tags=73%, list=28%, signal=58%	6696/84733/5347/3312/7153/3229/5591/7037/999/1382/4751/10481/9060/3320/23532/79075/2354/10538/2167
GO:0034654	nucleobase-containing compound biosynthetic process	26	0.472987649535709	2.89029281605868	1.26947459020607e-05	7.36295262319518e-05	3.24527338849671e-05	78	tags=73%, list=28%, signal=58%	6696/84733/5347/3312/7153/3229/5591/7037/999/1382/4751/10481/9060/3320/23532/79075/2354/10538/2167
GO:0060255	regulation of macromolecule metabolic process	60	0.315462436772291	2.84203679865614	8.37348951680667e-06	5.31193241222423e-05	2.3412717398966e-05	59	tags=48%, list=21%, signal=49%	100133941/646424/6696/387778/84733/81610/55353/5347/1894/3312/8754/7153/3229/5591/7037/999/1382/4751/3838/9134/7272/10481/3320/4173/23532/4085/79075/6790/2354
GO:1901575	organic substance catabolic process	21	0.499134274050107	2.7850666632097	3.13806512463823e-05	0.00014814586518641	6.52963367427784e-05	80	tags=76%, list=28%, signal=59%	6696/81610/55353/79077/5347/3312/23007/8754/999/5230/3320/23532/4085/6790/114770/6898
GO:0044271	cellular nitrogen compound biosynthetic process	29	0.435140217809241	2.78004481886452	2.16076517624275e-05	0.000108305019945007	4.77362027240114e-05	146	tags=93%, list=52%, signal=50%	6696/84733/5347/3312/7153/3229/5591/7037/999/1382/4751/10481/9060/3320/23532/79075/2354/10538/2167/3872/6422/5450/7704/6352/4804/4222/126410
GO:0008104	protein localization	26	0.453277984952297	2.76985266924242	2.92657664104926e-05	0.000139787072501882	6.16121398115634e-05	63	tags=65%, list=22%, signal=56%	100133941/81610/5347/1894/3312/8754/7037/999/3838/9134/7272/9897/6558/3320/6790/9744/286753
GO:0070727	cellular macromolecule localization	26	0.453277984952297	2.76985266924242	2.92657664104926e-05	0.000139787072501882	6.16121398115634e-05	63	tags=65%, list=22%, signal=56%	100133941/81610/5347/1894/3312/8754/7037/999/3838/9134/7272/9897/6558/3320/6790/9744/286753
GO:0033365	protein localization to organelle	12	0.653653149234557	2.72157347880089	2.03460934478945e-05	0.000103256424248064	4.55109985018692e-05	57	tags=83%, list=20%, signal=69%	81610/5347/1894/3312/7037/999/3838/7272/3320/6790
GO:0045184	establishment of protein localization	18	0.514767658682292	2.71963106076567	4.7325958480387e-05	0.000215891451045361	9.51556823378568e-05	63	tags=72%, list=22%, signal=60%	100133941/5347/1894/3312/8754/7037/999/3838/9897/6558/3320/9744/286753
GO:0051128	regulation of cellular component organization	29	0.420761691484879	2.68818259612584	3.91658226521496e-05	0.00018069686359969	7.96434192687252e-05	60	tags=66%, list=21%, signal=57%	4312/6696/55353/5347/1894/3312/8754/7153/7037/999/1382/54443/4751/7272/9897/3320/4085/6790/11151
GO:0033554	cellular response to stress	21	0.476649987063539	2.65960896297162	6.81168211724374e-05	0.00029110978311589	0.000128308693621212	52	tags=67%, list=19%, signal=59%	6696/79624/79077/5347/1894/3312/9156/7153/5591/55388/5230/29089/3320/4173
GO:1901565	organonitrogen compound catabolic process	16	0.544645250869925	2.6542388383866	7.75499094741251e-05	0.000324590342747369	0.0001430654868215	80	tags=81%, list=28%, signal=62%	81610/55353/79077/5347/3312/8754/999/3320/23532/4085/6790/114770/6898
GO:0000902	cell morphogenesis	10	0.687949324121301	2.64530976098199	5.34161878277936e-05	0.000240966358423158	0.000106207624920759	65	tags=90%, list=23%, signal=72%	6696/1894/5591/999/1382/3320/6790/11151/3575
GO:0051129	negative regulation of cellular component organization	10	0.680824038888798	2.61791154149919	6.38582694357895e-05	0.000281809319466636	0.000124209448559316	60	tags=90%, list=21%, signal=73%	6696/5347/3312/7153/7037/999/7272/4085/11151
GO:0046907	intracellular transport	14	0.582667990896216	2.61188869310778	8.17413326476387e-05	0.000338642663825932	0.0001492591466176	63	tags=79%, list=22%, signal=64%	100133941/55353/1894/3312/999/3838/24137/9897/3320/11151/286753
GO:0071702	organic substance transport	22	0.448355059875404	2.54788427293167	0.000234890986012185	0.000874915048816029	0.000385624989107402	83	tags=73%, list=30%, signal=56%	100133941/6696/1894/3312/8754/7037/999/1382/3838/9897/6558/3320/9744/286753/2167/63924
GO:0030163	protein catabolic process	13	0.57708459930917	2.51296483135419	0.000278747204922009	0.00101045861784228	0.000445366774781406	57	tags=77%, list=20%, signal=64%	81610/55353/5347/3312/8754/999/3320/23532/4085/6790
GO:0036211	protein modification process	31	0.381992453210615	2.51258353474683	0.000118712457339584	0.000477200571087831	0.000210329523165495	57	tags=58%, list=20%, signal=52%	100133941/387778/79624/5347/1894/5110/8754/5591/7037/4751/9134/7272/29089/3320/23532/4085/79075/6790
GO:0043412	macromolecule modification	31	0.381992453210615	2.51258353474683	0.000118712457339584	0.000477200571087831	0.000210329523165495	57	tags=58%, list=20%, signal=52%	100133941/387778/79624/5347/1894/5110/8754/5591/7037/4751/9134/7272/29089/3320/23532/4085/79075/6790
GO:0015031	protein transport	17	0.493820016897309	2.49226898709614	0.000331587646203314	0.00115063747314996	0.000507151595632599	63	tags=71%, list=22%, signal=58%	100133941/1894/3312/8754/7037/999/3838/9897/6558/3320/9744/286753
GO:0071705	nitrogen compound transport	17	0.493820016897309	2.49226898709614	0.000331587646203314	0.00115063747314996	0.000507151595632599	63	tags=71%, list=22%, signal=58%	100133941/1894/3312/8754/7037/999/3838/9897/6558/3320/9744/286753
GO:0045935	positive regulation of nucleobase-containing compound metabolic process	18	0.468960332993006	2.47762085741667	0.000248351344926499	0.000916642236728714	0.000404016541985692	140	tags=94%, list=50%, signal=51%	6696/3312/7153/3229/5591/7037/999/4751/3320/79075/2354/10538/6422/5450/7704/4804/4222
GO:0019222	regulation of metabolic process	66	0.2636674506856	2.45146877361369	0.000179986261075895	0.000682938523334706	0.000301009979172673	59	tags=44%, list=21%, signal=45%	100133941/646424/6696/387778/84733/81610/55353/5347/1894/3312/8754/7153/3229/5591/7037/999/1382/4751/3838/9134/7272/10481/3320/4173/23532/4085/79075/6790/2354
GO:0051641	cellular localization	39	0.327675348945517	2.44097939070045	0.00030128829650296	0.00106367868156697	0.000468823893871883	63	tags=54%, list=22%, signal=49%	100133941/81610/55353/5347/1894/3312/8754/7037/999/3838/24137/9134/7272/9897/6558/3320/4085/6790/11151/9744/286753
GO:0048856	anatomical structure development	69	0.254080118506646	2.43105281449393	0.000138149362163319	0.000544034975969884	0.000239787259307442	60	tags=43%, list=21%, signal=45%	100133941/1301/10143/6696/1048/84733/81610/1894/9156/29127/8754/7153/3229/5591/7037/999/1382/144501/54443/4751/5230/9897/10481/6558/9060/3320/7138/6790/5133/11151
GO:0033043	regulation of organelle organization	15	0.521754710283281	2.42104178103913	0.000396444478618558	0.00134130381932612	0.00059118913478206	60	tags=73%, list=21%, signal=61%	55353/5347/1894/7153/7037/4751/7272/9897/4085/6790/11151
GO:0009057	macromolecule catabolic process	14	0.536545198474903	2.40513698904645	0.000361065756555024	0.00123187140471714	0.000542956024894773	73	tags=79%, list=26%, signal=61%	81610/55353/5347/3312/8754/999/3320/23532/4085/6790/114770
GO:0032502	developmental process	72	0.251354564408002	2.40100024791145	0.000286313031929327	0.00102869992002926	0.000453406757596512	60	tags=43%, list=21%, signal=46%	100133941/1301/10143/6696/1048/84733/81610/1894/9156/29127/8754/7153/3229/5591/7037/999/1382/144501/54443/4751/5230/9897/10481/6558/9060/3320/23532/7138/6790/5133/11151
GO:1901576	organic substance biosynthetic process	35	0.341921605154761	2.37351374193134	0.000473109954009706	0.00158745984568546	0.000699684142511092	59	tags=54%, list=21%, signal=49%	6696/84733/5347/3312/7153/3229/5591/7037/999/1382/4751/5230/10481/9060/6713/3320/23532/79075/2354
GO:0006351	DNA-templated transcription	22	0.416580568123322	2.36731816570847	0.000705981653652137	0.00209217920717349	0.000922142766967832	140	tags=91%, list=50%, signal=49%	6696/84733/5347/3312/7153/3229/5591/7037/999/1382/10481/23532/2354/10538/2167/6422/5450/7704/4804/4222
GO:0006355	regulation of DNA-templated transcription	22	0.416580568123322	2.36731816570847	0.000705981653652137	0.00209217920717349	0.000922142766967832	140	tags=91%, list=50%, signal=49%	6696/84733/5347/3312/7153/3229/5591/7037/999/1382/10481/23532/2354/10538/2167/6422/5450/7704/4804/4222
GO:0032774	RNA biosynthetic process	22	0.416580568123322	2.36731816570847	0.000705981653652137	0.00209217920717349	0.000922142766967832	140	tags=91%, list=50%, signal=49%	6696/84733/5347/3312/7153/3229/5591/7037/999/1382/10481/23532/2354/10538/2167/6422/5450/7704/4804/4222
GO:0051252	regulation of RNA metabolic process	22	0.416580568123322	2.36731816570847	0.000705981653652137	0.00209217920717349	0.000922142766967832	140	tags=91%, list=50%, signal=49%	6696/84733/5347/3312/7153/3229/5591/7037/999/1382/10481/23532/2354/10538/2167/6422/5450/7704/4804/4222
GO:0097659	nucleic acid-templated transcription	22	0.416580568123322	2.36731816570847	0.000705981653652137	0.00209217920717349	0.000922142766967832	140	tags=91%, list=50%, signal=49%	6696/84733/5347/3312/7153/3229/5591/7037/999/1382/10481/23532/2354/10538/2167/6422/5450/7704/4804/4222
GO:1903506	regulation of nucleic acid-templated transcription	22	0.416580568123322	2.36731816570847	0.000705981653652137	0.00209217920717349	0.000922142766967832	140	tags=91%, list=50%, signal=49%	6696/84733/5347/3312/7153/3229/5591/7037/999/1382/10481/23532/2354/10538/2167/6422/5450/7704/4804/4222
GO:2001141	regulation of RNA biosynthetic process	22	0.416580568123322	2.36731816570847	0.000705981653652137	0.00209217920717349	0.000922142766967832	140	tags=91%, list=50%, signal=49%	6696/84733/5347/3312/7153/3229/5591/7037/999/1382/10481/23532/2354/10538/2167/6422/5450/7704/4804/4222
GO:0009888	tissue development	20	0.420326621153842	2.35845876483257	0.00140522983138828	0.00398967350729818	0.00175847678569015	41	tags=55%, list=15%, signal=51%	100133941/1301/6696/81610/8754/3229/5591/1382/144501/5230/10481
GO:0009058	biosynthetic process	36	0.336435383033807	2.33296955551468	0.000340341837147287	0.00117100666001524	0.000516129458653335	146	tags=86%, list=52%, signal=47%	6696/84733/5347/3312/7153/3229/5591/7037/999/1382/4751/5230/10481/9060/6713/3320/23532/79075/2354/10538/2167/6898/9452/3872/6422/5450/7704/6352/4804/4222/126410
GO:0048519	negative regulation of biological process	53	0.272621693504657	2.32540041923243	0.000490306955598409	0.00163167724567995	0.000719173273957977	60	tags=47%, list=21%, signal=46%	100133941/4680/646424/6696/1048/84733/55353/5347/3312/7153/5591/7037/999/4751/5230/7272/10481/6558/23532/7138/4085/6790/5133/2354/11151
GO:0016070	RNA metabolic process	24	0.397177739344698	2.31039678183197	0.00123355672815288	0.00355194348673809	0.00156554418653222	78	tags=67%, list=28%, signal=53%	6696/84733/5347/3312/9156/7153/3229/5591/7037/999/1382/10481/23532/2354/10538/2167
GO:0051173	positive regulation of nitrogen compound metabolic process	34	0.331161077470902	2.28518924791956	0.000534312554543309	0.00170811730035105	0.000752864768109097	59	tags=53%, list=21%, signal=48%	100133941/6696/387778/5347/1894/3312/8754/7153/3229/5591/7037/999/4751/7272/3320/79075/6790/2354
GO:0031325	positive regulation of cellular metabolic process	34	0.329781801754279	2.27567150488764	0.000575020895394455	0.00182389440257929	0.000803894343890275	59	tags=53%, list=21%, signal=48%	100133941/6696/387778/5347/1894/3312/8754/7153/3229/5591/7037/999/4751/7272/3320/79075/6790/2354
GO:0009653	anatomical structure morphogenesis	28	0.355341812650657	2.23505774539352	0.000534270959299155	0.00170811730035105	0.000752864768109097	65	tags=61%, list=23%, signal=52%	1301/6696/1894/8754/3229/5591/7037/999/1382/5230/10481/6558/3320/7138/6790/11151/3575
GO:0032501	multicellular organismal process	82	0.219359601677748	2.22821941986389	0.000825994475364097	0.00243009968839003	0.00107108360649807	60	tags=40%, list=21%, signal=45%	100133941/1301/10143/6696/84733/55353/5347/1894/9156/29127/8754/7153/3229/5591/7037/999/1382/144501/54443/4751/5230/7272/9897/10481/6558/9060/6286/3320/7138/6790/5133/2354/11151
GO:0007017	microtubule-based process	11	0.559280307111262	2.21130518279028	0.000839918470869005	0.00245328704440875	0.00108130359748376	57	tags=82%, list=20%, signal=68%	5347/3312/29127/4751/24137/7272/9897/4085/6790
GO:0014070	response to organic cyclic compound	11	0.557122609517189	2.20277399044898	0.000921860011274138	0.002673394032695	0.00117831730764364	104	tags=91%, list=37%, signal=60%	6696/3312/8754/999/10481/3320/2354/6898/2322/6422
GO:0009628	response to abiotic stimulus	16	0.444281978899333	2.16513497860555	0.00191120854479223	0.00513874615354733	0.00226493867281059	59	tags=62%, list=21%, signal=52%	100133941/1301/4312/1894/5591/7037/5230/6558/3320/2354
GO:0006793	phosphorus metabolic process	30	0.332094889256781	2.15587246576269	0.00187445295246675	0.00507351932467666	0.00223618948715331	49	tags=50%, list=17%, signal=46%	100133941/387778/79077/5347/1894/3312/8754/5591/7037/4751/5230/9134/7272/9060/3320
GO:0006796	phosphate-containing compound metabolic process	30	0.332094889256781	2.15587246576269	0.00187445295246675	0.00507351932467666	0.00223618948715331	49	tags=50%, list=17%, signal=46%	100133941/387778/79077/5347/1894/3312/8754/5591/7037/4751/5230/9134/7272/9060/3320
GO:0044249	cellular biosynthetic process	33	0.314427414001929	2.15350054624661	0.00215371202904301	0.00575267818283856	0.00253553355219745	146	tags=85%, list=52%, signal=46%	6696/84733/5347/3312/7153/3229/5591/7037/999/1382/4751/10481/9060/3320/23532/79075/2354/10538/2167/9452/3872/6422/5450/7704/6352/4804/4222/126410
GO:0009059	macromolecule biosynthetic process	31	0.321741420302575	2.11627792199493	0.00180359753386812	0.00494770674831389	0.00218073670524594	140	tags=84%, list=50%, signal=47%	6696/84733/5347/3312/7153/3229/5591/7037/999/1382/4751/10481/3320/23532/79075/2354/10538/2167/9452/3872/6422/5450/7704/6352/4804/4222
GO:0009889	regulation of biosynthetic process	31	0.321741420302575	2.11627792199493	0.00180359753386812	0.00494770674831389	0.00218073670524594	140	tags=84%, list=50%, signal=47%	6696/84733/5347/3312/7153/3229/5591/7037/999/1382/4751/10481/3320/23532/79075/2354/10538/2167/9452/3872/6422/5450/7704/6352/4804/4222
GO:0010556	regulation of macromolecule biosynthetic process	31	0.321741420302575	2.11627792199493	0.00180359753386812	0.00494770674831389	0.00218073670524594	140	tags=84%, list=50%, signal=47%	6696/84733/5347/3312/7153/3229/5591/7037/999/1382/4751/10481/3320/23532/79075/2354/10538/2167/9452/3872/6422/5450/7704/6352/4804/4222
GO:0031326	regulation of cellular biosynthetic process	31	0.321741420302575	2.11627792199493	0.00180359753386812	0.00494770674831389	0.00218073670524594	140	tags=84%, list=50%, signal=47%	6696/84733/5347/3312/7153/3229/5591/7037/999/1382/4751/10481/3320/23532/79075/2354/10538/2167/9452/3872/6422/5450/7704/6352/4804/4222
GO:0009987	cellular process	186	0.194232781237175	2.06983077335347	0.00133448915615025	0.00381551124927465	0.00168171353999661	60	tags=29%, list=21%, signal=68%	100133941/1301/4312/4680/6696/387778/1048/79624/84733/81610/55353/79077/5347/1894/3312/23007/5110/9156/29127/8754/7153/3229/5591/7037/999/1382/144501/54443/4751/55388/5230/3838/24137/9134/7272/9897/10481/6558/9060/29089/374393/6713/6286/3320/79801/4173/23532/7138/4085/79075/6790/5133/2354/11151
GO:0051246	regulation of protein metabolic process	32	0.308597601746148	2.06888693448539	0.00329658596505975	0.00852492931091885	0.00375742282306509	137	tags=81%, list=49%, signal=47%	100133941/646424/387778/81610/55353/5347/1894/8754/5591/7037/999/9134/7272/3320/4085/6790/2167/3932/9452/3872/2322/6422/9806/939/6352/4804
GO:0044281	small molecule metabolic process	10	0.535161784649608	2.05780955515342	0.00325643943836379	0.00847509238445962	0.00373545684562648	106	tags=90%, list=38%, signal=58%	79077/3312/1382/5230/9060/6713/125/6898/168537
GO:0000226	microtubule cytoskeleton organization	10	0.530637256979918	2.04041179518941	0.00373298172255641	0.00953201622237674	0.00420130349443621	57	tags=80%, list=20%, signal=66%	5347/29127/4751/24137/7272/9897/4085/6790
GO:0007275	multicellular organism development	56	0.231604009014731	2.00308099508875	0.00370347433521157	0.00951652265883479	0.00419447459684188	142	tags=75%, list=51%, signal=46%	100133941/1301/10143/6696/84733/1894/9156/29127/7153/3229/5591/7037/999/1382/54443/4751/5230/10481/6558/9060/3320/6790/5133/3575/114770/10538/3932/9452/3872/2322/6422/974/114836/5450/925/9806/939/7704/4804/2833/4222/930
GO:0051254	positive regulation of RNA metabolic process	14	0.444219723537022	1.99127546268193	0.00589201174230594	0.0142390283772393	0.00627595235709279	140	tags=93%, list=50%, signal=49%	6696/3312/7153/3229/5591/999/2354/10538/6422/5450/7704/4804/4222
GO:0007010	cytoskeleton organization	22	0.350307108675712	1.9907034686729	0.00784529432846575	0.018626839165831	0.00820991096238336	60	tags=59%, list=21%, signal=50%	5347/1894/29127/144501/54443/4751/24137/7272/9897/7138/4085/6790/11151
GO:0016310	phosphorylation	26	0.32568782672666	1.99018555091207	0.00530032034612221	0.0131215247593026	0.00578340474223862	57	tags=54%, list=20%, signal=47%	100133941/387778/5347/1894/8754/5591/7037/4751/5230/9134/7272/9060/3320/6790
GO:0051172	negative regulation of nitrogen compound metabolic process	19	0.366422215518011	1.98580695765553	0.00609065754348583	0.0146319938618654	0.00644915467077291	132	tags=84%, list=47%, signal=48%	646424/84733/55353/5347/3312/5591/10481/23532/4085/2354/2167/9452/6422/9806/939/7704
GO:0022603	regulation of anatomical structure morphogenesis	12	0.472663083163738	1.96799680848027	0.00569352090462422	0.0138417334567511	0.00610084181396859	60	tags=75%, list=21%, signal=62%	6696/5591/7037/999/1382/5230/6558/6790/11151
GO:0010942	positive regulation of cell death	11	0.496296296296296	1.96227644393225	0.00499282876415288	0.0124361256334115	0.00548131023510488	147	tags=100%, list=52%, signal=50%	1894/7153/5591/5133/3957/3932/6422/7704/6352/4804/3001
GO:0043065	positive regulation of apoptotic process	11	0.496296296296296	1.96227644393225	0.00499282876415288	0.0124361256334115	0.00548131023510488	147	tags=100%, list=52%, signal=50%	1894/7153/5591/5133/3957/3932/6422/7704/6352/4804/3001
GO:0043068	positive regulation of programmed cell death	11	0.496296296296296	1.96227644393225	0.00499282876415288	0.0124361256334115	0.00548131023510488	147	tags=100%, list=52%, signal=50%	1894/7153/5591/5133/3957/3932/6422/7704/6352/4804/3001
GO:0022607	cellular component assembly	35	0.278697653691215	1.93463267868292	0.00558771331997272	0.0136663349874032	0.00602353369939989	60	tags=51%, list=21%, signal=46%	4312/5347/1894/3312/9156/29127/5591/7037/999/54443/4751/24137/9897/6713/3320/7138/6790/11151
GO:0044085	cellular component biogenesis	35	0.278697653691215	1.93463267868292	0.00558771331997272	0.0136663349874032	0.00602353369939989	60	tags=51%, list=21%, signal=46%	4312/5347/1894/3312/9156/29127/5591/7037/999/54443/4751/24137/9897/6713/3320/7138/6790/11151
GO:0048699	generation of neurons	10	0.499332418839993	1.92003811213757	0.00739641008508909	0.0176643676149775	0.00778569482640957	57	tags=70%, list=20%, signal=58%	6696/1894/29127/999/1382/3320/6790
GO:0045893	positive regulation of DNA-templated transcription	13	0.435872418710103	1.89804416975778	0.00937525799974333	0.0216270156130443	0.0095322599279687	140	tags=92%, list=50%, signal=49%	6696/7153/3229/5591/999/2354/10538/6422/5450/7704/4804/4222
GO:1902680	positive regulation of RNA biosynthetic process	13	0.435872418710103	1.89804416975778	0.00937525799974333	0.0216270156130443	0.0095322599279687	140	tags=92%, list=50%, signal=49%	6696/7153/3229/5591/999/2354/10538/6422/5450/7704/4804/4222
GO:1903508	positive regulation of nucleic acid-templated transcription	13	0.435872418710103	1.89804416975778	0.00937525799974333	0.0216270156130443	0.0095322599279687	140	tags=92%, list=50%, signal=49%	6696/7153/3229/5591/999/2354/10538/6422/5450/7704/4804/4222
GO:0032535	regulation of cellular component size	11	0.476294059230087	1.88319078700939	0.00837173233701961	0.0196469556579767	0.00865953451349762	65	tags=73%, list=23%, signal=58%	6696/999/1382/9897/6558/3320/11151/3575
GO:0090066	regulation of anatomical structure size	11	0.476294059230087	1.88319078700939	0.00837173233701961	0.0196469556579767	0.00865953451349762	65	tags=73%, list=23%, signal=58%	6696/999/1382/9897/6558/3320/11151/3575
GO:0009892	negative regulation of metabolic process	24	0.318872811364868	1.85489428084922	0.0209985509585378	0.0422050083622097	0.018602155617256	132	tags=79%, list=47%, signal=46%	100133941/646424/84733/55353/5347/3312/5591/10481/23532/4085/6790/2354/114770/2167/9452/6422/9806/939/7704
GO:0010605	negative regulation of macromolecule metabolic process	24	0.318872811364868	1.85489428084922	0.0209985509585378	0.0422050083622097	0.018602155617256	132	tags=79%, list=47%, signal=46%	100133941/646424/84733/55353/5347/3312/5591/10481/23532/4085/6790/2354/114770/2167/9452/6422/9806/939/7704
GO:0030154	cell differentiation	59	0.208860138351372	1.85415878771109	0.0163768397454434	0.0355561333510695	0.0156716169812855	57	tags=39%, list=20%, signal=39%	100133941/1301/6696/1048/84733/81610/1894/29127/8754/7153/5591/7037/999/1382/144501/54443/5230/9897/10481/3320/23532/7138/6790
GO:0048869	cellular developmental process	59	0.208860138351372	1.85415878771109	0.0163768397454434	0.0355561333510695	0.0156716169812855	57	tags=39%, list=20%, signal=39%	100133941/1301/6696/1048/84733/81610/1894/29127/8754/7153/5591/7037/999/1382/144501/54443/5230/9897/10481/3320/23532/7138/6790
GO:0031399	regulation of protein modification process	20	0.3299311315709	1.85124836230565	0.018849155622201	0.0392449086287878	0.0172974707464193	55	tags=55%, list=20%, signal=48%	100133941/387778/5347/1894/8754/5591/7037/9134/7272/3320/4085
GO:0071704	organic substance metabolic process	137	0.161479807558268	1.84650486089882	0.0137818579109675	0.0312594095634234	0.0137778056151983	57	tags=30%, list=20%, signal=47%	100133941/1301/4312/646424/6696/387778/79624/84733/81610/55353/79077/5347/1894/3312/23007/5110/9156/8754/7153/3229/5591/7037/999/1382/4751/55388/5230/3838/9134/7272/10481/9060/29089/374393/6713/3320/4173/23532/4085/79075/6790
GO:0050793	regulation of developmental process	34	0.262034806086189	1.80818085875887	0.010213785009556	0.0234282300219194	0.010326157904398	76	tags=56%, list=27%, signal=46%	100133941/6696/1048/1894/29127/8754/5591/7037/999/1382/5230/6558/23532/6790/5133/11151/3575/114770/10538
GO:0032880	regulation of protein localization	17	0.353646372662582	1.78482414002526	0.0145328351356666	0.0322098173523477	0.0141967045628704	49	tags=53%, list=17%, signal=47%	5347/1894/3312/8754/7037/999/9134/6558/3320
GO:0060341	regulation of cellular localization	17	0.353646372662582	1.78482414002526	0.0145328351356666	0.0322098173523477	0.0141967045628704	49	tags=53%, list=17%, signal=47%	5347/1894/3312/8754/7037/999/9134/6558/3320
GO:0001932	regulation of protein phosphorylation	19	0.329014763469998	1.78307913330652	0.0201077468680957	0.0410238453690797	0.0180815496830271	49	tags=53%, list=17%, signal=47%	100133941/387778/5347/1894/8754/5591/7037/9134/7272/3320
GO:0009890	negative regulation of biosynthetic process	11	0.450772484061423	1.7822825470341	0.0145975526917044	0.0322098173523477	0.0141967045628704	104	tags=82%, list=37%, signal=54%	84733/5347/3312/10481/23532/2354/2167/9452/6422
GO:0010558	negative regulation of macromolecule biosynthetic process	11	0.450772484061423	1.7822825470341	0.0145975526917044	0.0322098173523477	0.0141967045628704	104	tags=82%, list=37%, signal=54%	84733/5347/3312/10481/23532/2354/2167/9452/6422
GO:0031327	negative regulation of cellular biosynthetic process	11	0.450772484061423	1.7822825470341	0.0145975526917044	0.0322098173523477	0.0141967045628704	104	tags=82%, list=37%, signal=54%	84733/5347/3312/10481/23532/2354/2167/9452/6422
GO:0031324	negative regulation of cellular metabolic process	13	0.408669692390859	1.77958754374654	0.0165023820895868	0.0356381230232565	0.0157077545085652	147	tags=92%, list=52%, signal=46%	84733/5347/3312/5591/10481/23532/2354/2167/9452/6422/7704/3001
GO:0006357	regulation of transcription by RNA polymerase II	12	0.426461264869036	1.77562927611164	0.0187756697125135	0.0392449086287878	0.0172974707464193	140	tags=92%, list=50%, signal=48%	84733/5347/7153/3229/5591/10481/2354/10538/5450/7704/4222
GO:0006366	transcription by RNA polymerase II	12	0.426461264869036	1.77562927611164	0.0187756697125135	0.0392449086287878	0.0172974707464193	140	tags=92%, list=50%, signal=48%	84733/5347/7153/3229/5591/10481/2354/10538/5450/7704/4222
GO:0050790	regulation of catalytic activity	31	0.268246022399387	1.76440799674756	0.0123192357425726	0.0280989309633958	0.0123848023432131	147	tags=84%, list=52%, signal=45%	100133941/646424/387778/5347/1894/29127/8754/4751/9134/3320/4085/79075/9744/2167/3932/2322/8698/6422/9806/939/6352/4804/930/374403/343578/3001
GO:0006468	protein phosphorylation	23	0.302777190936424	1.75449797164194	0.0221026938696287	0.0439886946621041	0.0193883279558146	57	tags=52%, list=20%, signal=45%	100133941/387778/5347/1894/8754/5591/7037/4751/9134/7272/3320/6790
GO:0060429	epithelium development	13	0.401738324226847	1.74940430120258	0.0207156927846961	0.042052856352933	0.0185350935442017	41	tags=54%, list=15%, signal=48%	100133941/8754/3229/5591/144501/5230/10481
GO:0065009	regulation of molecular function	35	0.251335523557209	1.74469325718254	0.0177476682035342	0.0379239646875519	0.0167152553717496	159	tags=86%, list=57%, signal=43%	100133941/646424/387778/5347/1894/29127/8754/7037/4751/9134/3320/4085/79075/6790/9744/2167/3932/2322/8698/6422/9806/939/6352/4804/930/374403/343578/3001/1236/5174
GO:0008219	cell death	38	0.237976729752561	1.7407564184016	0.0193669862661544	0.0397121031518115	0.0175033900332071	158	tags=82%, list=56%, signal=41%	100133941/4680/1048/5347/1894/7153/5591/7037/3320/23532/4085/6790/5133/11151/3575/3957/63924/3932/2322/921/6422/4818/939/7704/6352/4804/2833/3001/914/51237/1236
GO:0012501	programmed cell death	38	0.237976729752561	1.7407564184016	0.0193669862661544	0.0397121031518115	0.0175033900332071	158	tags=82%, list=56%, signal=41%	100133941/4680/1048/5347/1894/7153/5591/7037/3320/23532/4085/6790/5133/11151/3575/3957/63924/3932/2322/921/6422/4818/939/7704/6352/4804/2833/3001/914/51237/1236
GO:0010646	regulation of cell communication	32	0.258761421797701	1.73477733357923	0.0188466955631119	0.0392449086287878	0.0172974707464193	158	tags=84%, list=56%, signal=42%	100133941/6696/81610/1894/29127/8754/7037/999/7272/6558/3320/23532/4085/6790/3575/3932/6403/2322/6422/939/6352/4804/930/374403/343578/51237/1236
GO:0023051	regulation of signaling	32	0.258761421797701	1.73477733357923	0.0188466955631119	0.0392449086287878	0.0172974707464193	158	tags=84%, list=56%, signal=42%	100133941/6696/81610/1894/29127/8754/7037/999/7272/6558/3320/23532/4085/6790/3575/3932/6403/2322/6422/939/6352/4804/930/374403/343578/51237/1236
GO:0043170	macromolecule metabolic process	126	0.152472892422648	1.72777142384536	0.0235543787397987	0.0461984433254023	0.0203622902912066	41	tags=24%, list=15%, signal=37%	100133941/1301/4312/646424/6696/387778/79624/84733/81610/55353/79077/5347/1894/3312/5110/9156/8754/7153/3229/5591/7037/999/1382/4751/55388/5230/3838/9134/7272/10481
GO:0010604	positive regulation of macromolecule metabolic process	42	0.221665257289955	1.70364069514118	0.0156351160346556	0.0343127411355143	0.0151235830776185	59	tags=43%, list=21%, signal=40%	100133941/6696/387778/5347/1894/3312/8754/7153/3229/5591/7037/999/4751/7272/3320/79075/6790/2354
GO:0022008	neurogenesis	11	0.430051818223379	1.70035633726785	0.0215062054543523	0.0430124109087046	0.0189580239939844	57	tags=64%, list=20%, signal=53%	6696/1894/29127/999/1382/3320/6790
GO:0010468	regulation of gene expression	41	0.223169448176489	1.69585873622023	0.0171521985269019	0.0368454635022337	0.0162398983546272	78	tags=51%, list=28%, signal=43%	100133941/6696/84733/55353/5347/3312/7153/3229/5591/7037/999/1382/10481/3320/23532/6790/2354/3575/114770/10538/2167
GO:0051248	negative regulation of protein metabolic process	11	0.427179392511586	1.68899922387962	0.0230684232287947	0.0454649506353916	0.0200389982059024	128	tags=91%, list=46%, signal=52%	646424/55353/5347/5591/4085/2167/9452/6422/9806/939
GO:0035556	intracellular signal transduction	30	0.256539896206586	1.66538937060774	0.0242595488530061	0.0473527732419255	0.0208710693573433	145	tags=80%, list=52%, signal=43%	100133941/81610/5347/1894/23007/29127/8754/5591/7037/7272/3320/4085/6790/10538/3932/6403/2322/6422/939/6352/4804/2833/374403/343578
GO:0008152	metabolic process	143	0.143729299486008	1.66333637794155	0.0192085873851567	0.0397121031518115	0.0175033900332071	57	tags=29%, list=20%, signal=47%	100133941/1301/4312/646424/6696/387778/79624/84733/81610/55353/79077/5347/1894/3312/23007/5110/9156/8754/7153/3229/5591/7037/999/1382/4751/55388/5230/3838/9134/7272/10481/9060/29089/374393/6713/3320/4173/23532/4085/79075/6790
GO:0048871	multicellular organismal homeostasis	13	-0.512647	-1.98215	0.00270741045362569	0.00712769236225046	0.00314158076635359	21	tags=46%, list=7%, signal=45%	3514/3512/3493/7031/4057/3494
GO:0048584	positive regulation of response to stimulus	88	-0.282186	-2.02195	0.00408380210021644	0.0103626478292992	0.00456741024366313	186	tags=83%, list=66%, signal=41%	4239/28414/2322/6422/974/919/28455/28454/28412/114836/28464/28395/925/4818/939/28396/6352/4804/930/28386/102723169/28434/1236/3500/3502/28834/28392/7535/90865/3501/28439/102723168/28420/28426/28467/28401/915/28457/28385/730/916/28473/28423/28448/28639/28410/28444/102723170/28638/28408/28449/6366/28424/28394/28442/931/28445/28388/28450/28409/3514/3538/3539/3495/3493/28468/4057/28452/3494/973/3507/…
GO:0001894	tissue homeostasis	12	-0.546576	-2.05923	0.00272116334026803	0.00712769236225046	0.00314158076635359	21	tags=50%, list=7%, signal=48%	3514/3512/3493/7031/4057/3494
GO:0060249	anatomical structure homeostasis	12	-0.546576	-2.05923	0.00272116334026803	0.00712769236225046	0.00314158076635359	21	tags=50%, list=7%, signal=48%	3514/3512/3493/7031/4057/3494
GO:0009605	response to external stimulus	99	-0.287961	-2.11591	0.00173414253530498	0.00488931853704042	0.00215500168860999	136	tags=63%, list=48%, signal=50%	3001/914/10462/28386/102723169/28434/3852/1236/3500/3502/28834/28392/7535/90865/3501/28439/26279/4283/102723168/3004/28420/28426/28467/28401/28457/28385/730/9547/28473/28912/28423/28448/28639/28410/28444/6288/102723170/28638/28408/28449/6366/28424/28394/28442/931/28445/28388/28450/28409/3514/3538/3539/3495/3512/3493/28468/4057/28452/3494/3507/6363/10563
GO:0001775	cell activation	91	-0.30963	-2.22916	0.000513632071531719	0.00167569299175365	0.000738573525014571	185	tags=85%, list=66%, signal=43%	28414/2322/921/6422/974/919/28455/28454/28412/114836/28464/5450/28395/925/27240/4818/939/7704/28396/6352/930/374403/914/28386/102723169/51237/28434/1236/3500/3502/28834/28392/7535/90865/3501/28439/26279/102723168/28420/28426/28467/28401/915/28457/28385/916/28473/28423/28448/28639/28410/28444/6288/102723170/28638/28408/28449/6366/28424/28394/28442/931/28445/28388/28450/28409/3514/3538/3539/3495/34…
GO:0045321	leukocyte activation	89	-0.316469	-2.26275	0.000589223102285351	0.00185445410486707	0.00081736374858025	185	tags=85%, list=66%, signal=43%	28414/2322/921/6422/974/919/28455/28454/28412/114836/28464/5450/28395/925/27240/4818/939/7704/28396/6352/930/374403/914/28386/102723169/51237/28434/1236/3500/3502/28834/28392/7535/90865/3501/28439/26279/102723168/28420/28426/28467/28401/915/28457/28385/916/28473/28423/28448/28639/28410/28444/102723170/28638/28408/28449/6366/28424/28394/28442/931/28445/28388/28450/28409/3514/3538/3539/3495/3493/28…
GO:0002377	immunoglobulin production	57	-0.355251	-2.28355	0.000515915329973414	0.00167569299175365	0.000738573525014571	130	tags=70%, list=46%, signal=47%	28915/28773/51237/28882/28940/28817/90865/28874/28816/28781/28941/28813/28775/28823/28825/28906/28912/28814/28793/28299/28815/28776/28943/28937/28803/28826/28784/28822/28908/28938/28913/28935/28778/28804/28923/28919/28796/28809/28797/28774
GO:0002440	production of molecular mediator of immune response	57	-0.355251	-2.28355	0.000515915329973414	0.00167569299175365	0.000738573525014571	130	tags=70%, list=46%, signal=47%	28915/28773/51237/28882/28940/28817/90865/28874/28816/28781/28941/28813/28775/28823/28825/28906/28912/28814/28793/28299/28815/28776/28943/28937/28803/28826/28784/28822/28908/28938/28913/28935/28778/28804/28923/28919/28796/28809/28797/28774
GO:0042113	B cell activation	67	-0.342585	-2.31261	0.000632850810349673	0.00197644176155359	0.000871130670116959	133	tags=69%, list=47%, signal=47%	28386/102723169/51237/28434/3500/3502/28834/28392/7535/3501/28439/102723168/28420/28426/28467/28401/28457/28385/28473/28423/28448/28639/28410/28444/102723170/28638/28408/28449/28424/28394/28442/931/28445/28388/28450/28409/3514/3538/3539/3495/3493/28468/28452/3494/973/3507
GO:0046649	lymphocyte activation	87	-0.324391	-2.31566	0.000270055571145341	0.000987770827792869	0.000435366971026155	185	tags=86%, list=66%, signal=43%	28414/2322/921/6422/974/919/28455/28454/28412/114836/28464/5450/28395/925/27240/4818/939/7704/28396/6352/930/374403/914/28386/102723169/51237/28434/1236/3500/3502/28834/28392/7535/3501/28439/26279/102723168/28420/28426/28467/28401/915/28457/28385/916/28473/28423/28448/28639/28410/28444/102723170/28638/28408/28449/6366/28424/28394/28442/931/28445/28388/28450/28409/3514/3538/3539/3495/3493/28468/28…
GO:0007166	cell surface receptor signaling pathway	88	-0.33184	-2.37774	0.000146978025610049	0.000568315032358855	0.000250488865701336	185	tags=86%, list=66%, signal=43%	28414/2322/28589/6422/974/919/28455/28454/28412/28464/28395/925/939/608/28396/6352/4804/2833/930/914/28386/102723169/51237/28434/1236/3500/3502/28834/28392/7535/90865/3501/28439/4283/102723168/28420/28426/28467/28401/915/28457/28385/916/28473/28423/28448/28639/28410/28444/102723170/28638/28408/28449/6366/28424/28394/28442/931/28445/28388/28450/28409/3514/3538/3539/2532/3495/3493/28468/4057/28452/…
GO:0050865	regulation of cell activation	76	-0.343908	-2.37967	0.000289148774603743	0.00102977546043087	0.000453880809627297	170	tags=83%, list=60%, signal=45%	28455/28454/28412/28464/28395/27240/939/7704/28396/6352/930/374403/914/28386/102723169/51237/28434/1236/3500/3502/28834/28392/7535/90865/3501/28439/26279/102723168/28420/28426/28467/28401/28457/28385/916/28473/28423/28448/28639/28410/28444/102723170/28638/28408/28449/6366/28424/28394/28442/28445/28388/28450/28409/3514/3538/3539/3495/3493/28468/28452/3494/3507/6363
GO:0061024	membrane organization	59	-0.366379	-2.38399	0.000209432641376002	0.000787311596283859	0.000347013148478756	135	tags=73%, list=48%, signal=48%	914/28386/102723169/28434/3500/3502/28834/28392/3501/28439/102723168/28420/28426/28467/28401/28457/28385/28473/28423/28448/28639/28410/28444/102723170/28638/28408/28449/28424/28394/28442/28445/28388/28450/28409/3514/3538/3539/3495/3493/28468/28452/3494/3507
GO:0002682	regulation of immune system process	92	-0.329963	-2.38928	0.000121453614597725	0.000483433014967417	0.000213076516838115	180	tags=84%, list=64%, signal=45%	921/6422/974/919/28455/28454/28412/114836/28464/28395/925/27240/939/7704/28396/6352/2833/930/374403/914/28386/102723169/51237/28434/1236/3500/3502/28834/28392/7535/90865/3501/28439/26279/102723168/5304/28420/28426/28467/28401/915/28457/28385/730/916/28473/28423/28448/28639/28410/28444/102723170/28638/28408/28449/6366/28424/28394/28442/931/28445/28388/28450/28409/3514/3538/3539/3495/3493/28468/405…
GO:0002684	positive regulation of immune system process	82	-0.341435	-2.41161	0.000139358713056325	0.000544034975969884	0.000239787259307442	170	tags=82%, list=60%, signal=46%	28455/28454/28412/114836/28464/28395/925/939/7704/28396/6352/930/914/28386/102723169/51237/28434/1236/3500/3502/28834/28392/7535/90865/3501/28439/102723168/28420/28426/28467/28401/915/28457/28385/730/916/28473/28423/28448/28639/28410/28444/102723170/28638/28408/28449/6366/28424/28394/28442/931/28445/28388/28450/28409/3514/3538/3539/3495/3493/28468/28452/3494/973/3507/6363/10563
GO:0016192	vesicle-mediated transport	63	-0.366355	-2.42715	9.76268147404601e-05	0.000400368553380069	0.000176465268536717	134	tags=71%, list=48%, signal=48%	10462/28386/102723169/28434/3500/3502/28834/28392/3501/28439/102723168/28420/28426/28467/28401/28457/28385/28473/28423/28448/28639/28410/28444/102723170/28638/28408/28449/6366/28424/28394/28442/28445/28388/28450/28409/3514/3538/3539/3495/3493/28468/28452/3494/3507/6363
GO:0051249	regulation of lymphocyte activation	74	-0.351372	-2.43073	0.000166878388568831	0.000639175714707033	0.000281721212082436	170	tags=84%, list=60%, signal=45%	28455/28454/28412/28464/28395/27240/939/7704/28396/6352/930/374403/914/28386/102723169/51237/28434/1236/3500/3502/28834/28392/7535/3501/28439/26279/102723168/28420/28426/28467/28401/28457/28385/916/28473/28423/28448/28639/28410/28444/102723170/28638/28408/28449/6366/28424/28394/28442/28445/28388/28450/28409/3514/3538/3539/3495/3493/28468/28452/3494/3507/6363
GO:0002694	regulation of leukocyte activation	75	-0.355376	-2.45627	5.47228766925917e-05	0.000244148219090024	0.00010761005248977	170	tags=84%, list=60%, signal=45%	28455/28454/28412/28464/28395/27240/939/7704/28396/6352/930/374403/914/28386/102723169/51237/28434/1236/3500/3502/28834/28392/7535/90865/3501/28439/26279/102723168/28420/28426/28467/28401/28457/28385/916/28473/28423/28448/28639/28410/28444/102723170/28638/28408/28449/6366/28424/28394/28442/28445/28388/28450/28409/3514/3538/3539/3495/3493/28468/28452/3494/3507/6363
GO:0044419	biological process involved in interspecies interaction between organisms	87	-0.347319	-2.47933	6.68520131853728e-05	0.00028874380163044	0.000127265870565659	136	tags=68%, list=48%, signal=51%	3001/914/10462/28386/102723169/28434/1236/3500/3502/28834/28392/7535/90865/3501/28439/4283/102723168/3004/28420/28426/28467/28401/28457/28385/730/9547/28473/28912/28423/28448/28639/28410/28444/102723170/28638/28408/28449/6366/28424/28394/28442/931/28445/28388/28450/28409/3514/3538/3539/3495/3512/3493/28468/4057/28452/3494/3507/6363/10563
GO:0002252	immune effector process	70	-0.371002	-2.51294	2.45946493224457e-05	0.00012177350762089	5.36725338230522e-05	170	tags=86%, list=60%, signal=45%	28455/28454/28412/114836/28464/5450/28395/925/4818/939/28396/930/914/28386/102723169/51237/28434/3500/3502/28834/28392/90865/3501/28439/102723168/3004/28420/28426/28467/28401/28457/28385/730/28473/28423/28448/28639/28410/28444/102723170/28638/28408/28449/28424/28394/28442/28445/28388/28450/28409/3514/3538/3539/3495/3493/28468/28452/3494/3507/6363
GO:0050867	positive regulation of cell activation	68	-0.373172	-2.52368	6.59969931679532e-05	0.000288115905657946	0.00012698912097965	135	tags=72%, list=48%, signal=49%	914/28386/102723169/28434/1236/3500/3502/28834/28392/7535/90865/3501/28439/102723168/28420/28426/28467/28401/28457/28385/916/28473/28423/28448/28639/28410/28444/102723170/28638/28408/28449/6366/28424/28394/28442/28445/28388/28450/28409/3514/3538/3539/3495/3493/28468/28452/3494/3507/6363
GO:0050776	regulation of immune response	79	-0.360423	-2.5405	7.04105706350841e-05	0.000297778038310877	0.000131247774210135	133	tags=68%, list=47%, signal=50%	28386/102723169/28434/1236/3500/3502/28834/28392/7535/90865/3501/28439/26279/102723168/28420/28426/28467/28401/915/28457/28385/730/916/28473/28423/28448/28639/28410/28444/102723170/28638/28408/28449/28424/28394/28442/931/28445/28388/28450/28409/3514/3538/3539/3495/3493/28468/4057/28452/3494/973/3507/6363/10563
GO:0051251	positive regulation of lymphocyte activation	65	-0.381553	-2.55151	2.59444600644604e-05	0.000126909045616517	5.59360584775938e-05	133	tags=72%, list=47%, signal=50%	28386/102723169/28434/1236/3500/3502/28834/28392/7535/3501/28439/102723168/28420/28426/28467/28401/28457/28385/916/28473/28423/28448/28639/28410/28444/102723170/28638/28408/28449/6366/28424/28394/28442/28445/28388/28450/28409/3514/3538/3539/3495/3493/28468/28452/3494/3507/6363
GO:0009607	response to biotic stimulus	85	-0.365872	-2.58843	1.6328683095906e-05	8.83926044925047e-05	3.89596649305828e-05	136	tags=69%, list=48%, signal=51%	3001/914/10462/28386/102723169/28434/1236/3500/3502/28834/28392/7535/90865/3501/28439/4283/102723168/3004/28420/28426/28467/28401/28457/28385/730/9547/28473/28912/28423/28448/28639/28410/28444/102723170/28638/28408/28449/6366/28424/28394/28442/931/28445/28388/28450/28409/3514/3538/3539/3495/3512/3493/28468/4057/28452/3494/3507/6363/10563
GO:0043207	response to external biotic stimulus	85	-0.365872	-2.58843	1.6328683095906e-05	8.83926044925047e-05	3.89596649305828e-05	136	tags=69%, list=48%, signal=51%	3001/914/10462/28386/102723169/28434/1236/3500/3502/28834/28392/7535/90865/3501/28439/4283/102723168/3004/28420/28426/28467/28401/28457/28385/730/9547/28473/28912/28423/28448/28639/28410/28444/102723170/28638/28408/28449/6366/28424/28394/28442/931/28445/28388/28450/28409/3514/3538/3539/3495/3512/3493/28468/4057/28452/3494/3507/6363/10563
GO:0051707	response to other organism	85	-0.365872	-2.58843	1.6328683095906e-05	8.83926044925047e-05	3.89596649305828e-05	136	tags=69%, list=48%, signal=51%	3001/914/10462/28386/102723169/28434/1236/3500/3502/28834/28392/7535/90865/3501/28439/4283/102723168/3004/28420/28426/28467/28401/28457/28385/730/9547/28473/28912/28423/28448/28639/28410/28444/102723170/28638/28408/28449/6366/28424/28394/28442/931/28445/28388/28450/28409/3514/3538/3539/3495/3512/3493/28468/4057/28452/3494/3507/6363/10563
GO:0002696	positive regulation of leukocyte activation	67	-0.383868	-2.59129	3.47347975985981e-05	0.000162095722126791	7.14448347460577e-05	135	tags=73%, list=48%, signal=50%	914/28386/102723169/28434/1236/3500/3502/28834/28392/7535/90865/3501/28439/102723168/28420/28426/28467/28401/28457/28385/916/28473/28423/28448/28639/28410/28444/102723170/28638/28408/28449/6366/28424/28394/28442/28445/28388/28450/28409/3514/3538/3539/3495/3493/28468/28452/3494/3507/6363
GO:0002443	leukocyte mediated immunity	63	-0.394488	-2.61354	1.74074412847968e-05	9.17846904107466e-05	4.04547507643944e-05	170	tags=89%, list=60%, signal=45%	28455/28454/28412/114836/28464/28395/925/4818/939/28396/930/914/28386/102723169/28434/3500/3502/28834/28392/3501/28439/102723168/3004/28420/28426/28467/28401/28457/28385/730/28473/28423/28448/28639/28410/28444/102723170/28638/28408/28449/28424/28394/28442/28445/28388/28450/28409/3514/3538/3539/3495/3493/28468/28452/3494/3507
GO:0002449	lymphocyte mediated immunity	63	-0.394488	-2.61354	1.74074412847968e-05	9.17846904107466e-05	4.04547507643944e-05	170	tags=89%, list=60%, signal=45%	28455/28454/28412/114836/28464/28395/925/4818/939/28396/930/914/28386/102723169/28434/3500/3502/28834/28392/3501/28439/102723168/3004/28420/28426/28467/28401/28457/28385/730/28473/28423/28448/28639/28410/28444/102723170/28638/28408/28449/28424/28394/28442/28445/28388/28450/28409/3514/3538/3539/3495/3493/28468/28452/3494/3507
GO:0050778	positive regulation of immune response	71	-0.388625	-2.66457	1.31159420399318e-05	7.50010206790468e-05	3.30572297522374e-05	133	tags=72%, list=47%, signal=51%	28386/102723169/28434/1236/3500/3502/28834/28392/7535/90865/3501/28439/102723168/28420/28426/28467/28401/915/28457/28385/730/916/28473/28423/28448/28639/28410/28444/102723170/28638/28408/28449/28424/28394/28442/931/28445/28388/28450/28409/3514/3538/3539/3495/3493/28468/28452/3494/973/3507/6363
GO:0016064	immunoglobulin mediated immune response	56	-0.417924	-2.69338	1.98213669712731e-05	0.000101866772029581	4.48984994685734e-05	133	tags=77%, list=47%, signal=51%	28386/102723169/28434/3500/3502/28834/28392/3501/28439/102723168/28420/28426/28467/28401/28457/28385/730/28473/28423/28448/28639/28410/28444/102723170/28638/28408/28449/28424/28394/28442/28445/28388/28450/28409/3514/3538/3539/3495/3493/28468/28452/3494/3507
GO:0019724	B cell mediated immunity	56	-0.417924	-2.69338	1.98213669712731e-05	0.000101866772029581	4.48984994685734e-05	133	tags=77%, list=47%, signal=51%	28386/102723169/28434/3500/3502/28834/28392/3501/28439/102723168/28420/28426/28467/28401/28457/28385/730/28473/28423/28448/28639/28410/28444/102723170/28638/28408/28449/28424/28394/28442/28445/28388/28450/28409/3514/3538/3539/3495/3493/28468/28452/3494/3507
GO:0009617	response to bacterium	67	-0.4005	-2.70356	8.59856783255552e-06	5.37079775387314e-05	2.3672170551165e-05	136	tags=75%, list=48%, signal=51%	3001/28386/102723169/28434/1236/3500/3502/28834/28392/3501/28439/4283/102723168/28420/28426/28467/28401/28457/28385/28473/28912/28423/28448/28639/28410/28444/102723170/28638/28408/28449/28424/28394/28442/931/28445/28388/28450/28409/3514/3538/3539/3495/3512/3493/28468/4057/28452/3494/3507/10563
GO:0050864	regulation of B cell activation	56	-0.424299	-2.73447	1.39078414277623e-05	7.84247724954377e-05	3.45662725543801e-05	170	tags=93%, list=60%, signal=46%	28455/28454/28412/28464/28395/939/28396/930/374403/28386/102723169/51237/28434/3500/3502/28834/28392/3501/28439/102723168/28420/28426/28467/28401/28457/28385/28473/28423/28448/28639/28410/28444/102723170/28638/28408/28449/28424/28394/28442/28445/28388/28450/28409/3514/3538/3539/3495/3493/28468/28452/3494/3507
GO:0002460	adaptive immune response based on somatic recombination of immune receptors built from immunoglobulin superfamily domains	63	-0.413496	-2.73947	4.56020987782047e-06	2.98620195225018e-05	1.31618960819946e-05	170	tags=90%, list=60%, signal=46%	28455/28454/28412/114836/28464/28395/925/939/28396/930/28386/102723169/28434/3500/3502/28834/28392/90865/3501/28439/102723168/3004/28420/28426/28467/28401/28457/28385/730/28473/28423/28448/28639/28410/28444/102723170/28638/28408/28449/28424/28394/28442/28445/28388/28450/28409/3514/3538/3539/3495/3493/28468/28452/3494/3507/6363/10563
GO:0002253	activation of immune response	66	-0.408039	-2.74426	3.52533615836167e-06	2.34637127917187e-05	1.03417971858755e-05	133	tags=74%, list=47%, signal=51%	28386/102723169/28434/1236/3500/3502/28834/28392/7535/3501/28439/102723168/28420/28426/28467/28401/915/28457/28385/730/916/28473/28423/28448/28639/28410/28444/102723170/28638/28408/28449/28424/28394/28442/931/28445/28388/28450/28409/3514/3538/3539/3495/3493/28468/28452/3494/973/3507
GO:0006952	defense response	85	-0.388136	-2.74594	3.11709021203928e-06	2.10923104347992e-05	9.29658484292418e-06	135	tags=71%, list=48%, signal=53%	914/10462/28386/102723169/28434/1236/3500/3502/28834/28392/7535/90865/3501/28439/26279/4283/102723168/3004/28420/28426/28467/28401/28457/28385/730/9547/28473/28912/28423/28448/28639/28410/28444/6288/102723170/28638/28408/28449/6366/28424/28394/28442/28445/28388/28450/28409/3514/3538/3539/2532/3495/3512/3493/28468/4057/28452/3494/3507/6363/10563
GO:0002768	immune response-regulating cell surface receptor signaling pathway	63	-0.420953	-2.78887	2.1856407518855e-06	1.6742832929538e-05	7.37952190308907e-06	133	tags=76%, list=47%, signal=52%	28386/102723169/28434/1236/3500/3502/28834/28392/7535/3501/28439/102723168/28420/28426/28467/28401/915/28457/28385/916/28473/28423/28448/28639/28410/28444/102723170/28638/28408/28449/28424/28394/28442/931/28445/28388/28450/28409/3514/3538/3539/3495/3493/28468/28452/3494/973/3507
GO:0045087	innate immune response	68	-0.412992	-2.79297	2.84141557278393e-06	2.02293944966569e-05	8.91624854662088e-06	135	tags=75%, list=48%, signal=51%	914/10462/28386/102723169/28434/3500/3502/28834/28392/7535/3501/28439/102723168/3004/28420/28426/28467/28401/28457/28385/730/28473/28423/28448/28639/28410/28444/102723170/28638/28408/28449/6366/28424/28394/28442/28445/28388/28450/28409/3514/3538/3539/3495/3512/3493/28468/4057/28452/3494/3507/6363
GO:0002764	immune response-regulating signaling pathway	64	-0.42765	-2.84161	1.01633719137897e-06	8.4210795857115e-06	3.7116503229737e-06	133	tags=77%, list=47%, signal=52%	28386/102723169/28434/1236/3500/3502/28834/28392/7535/3501/28439/102723168/28420/28426/28467/28401/915/28457/28385/916/28473/28423/28448/28639/28410/28444/102723170/28638/28408/28449/28424/28394/28442/931/28445/28388/28450/28409/3514/3538/3539/3495/3493/28468/4057/28452/3494/973/3507
GO:0098542	defense response to other organism	76	-0.413671	-2.86239	1.49175443416807e-06	1.21130460054447e-05	5.33891060649625e-06	135	tags=74%, list=48%, signal=52%	914/10462/28386/102723169/28434/3500/3502/28834/28392/7535/90865/3501/28439/4283/102723168/3004/28420/28426/28467/28401/28457/28385/730/9547/28473/28912/28423/28448/28639/28410/28444/102723170/28638/28408/28449/6366/28424/28394/28442/28445/28388/28450/28409/3514/3538/3539/3495/3512/3493/28468/4057/28452/3494/3507/6363/10563
GO:0050871	positive regulation of B cell activation	52	-0.454587	-2.86438	2.06521435199458e-06	1.61245582098038e-05	7.10701295220806e-06	133	tags=81%, list=47%, signal=52%	28386/102723169/28434/3500/3502/28834/28392/3501/28439/102723168/28420/28426/28467/28401/28457/28385/28473/28423/28448/28639/28410/28444/102723170/28638/28408/28449/28424/28394/28442/28445/28388/28450/28409/3514/3538/3539/3495/3493/28468/28452/3494/3507
GO:0002429	immune response-activating cell surface receptor signaling pathway	62	-0.436927	-2.86751	7.11967788707884e-07	6.28388961337828e-06	2.76966874325722e-06	133	tags=77%, list=47%, signal=52%	28386/102723169/28434/1236/3500/3502/28834/28392/7535/3501/28439/102723168/28420/28426/28467/28401/915/28457/28385/916/28473/28423/28448/28639/28410/28444/102723170/28638/28408/28449/28424/28394/28442/931/28445/28388/28450/28409/3514/3538/3539/3495/3493/28468/28452/3494/973/3507
GO:0002757	immune response-activating signal transduction	62	-0.436927	-2.86751	7.11967788707884e-07	6.28388961337828e-06	2.76966874325722e-06	133	tags=77%, list=47%, signal=52%	28386/102723169/28434/1236/3500/3502/28834/28392/7535/3501/28439/102723168/28420/28426/28467/28401/915/28457/28385/916/28473/28423/28448/28639/28410/28444/102723170/28638/28408/28449/28424/28394/28442/931/28445/28388/28450/28409/3514/3538/3539/3495/3493/28468/28452/3494/973/3507
GO:0050851	antigen receptor-mediated signaling pathway	62	-0.436927	-2.86751	7.11967788707884e-07	6.28388961337828e-06	2.76966874325722e-06	133	tags=77%, list=47%, signal=52%	28386/102723169/28434/1236/3500/3502/28834/28392/7535/3501/28439/102723168/28420/28426/28467/28401/915/28457/28385/916/28473/28423/28448/28639/28410/28444/102723170/28638/28408/28449/28424/28394/28442/931/28445/28388/28450/28409/3514/3538/3539/3495/3493/28468/28452/3494/973/3507
GO:0050853	B cell receptor signaling pathway	55	-0.45348	-2.90253	8.92520599680506e-07	7.54923673896428e-06	3.32737942863347e-06	133	tags=80%, list=47%, signal=52%	28386/102723169/28434/3500/3502/28834/28392/3501/28439/102723168/28420/28426/28467/28401/28457/28385/28473/28423/28448/28639/28410/28444/102723170/28638/28408/28449/28424/28394/28442/931/28445/28388/28450/28409/3514/3538/3539/3495/3493/28468/28452/3494/973/3507
GO:0006909	phagocytosis	51	-0.471055	-2.94314	3.21565531178369e-07	3.18428306483946e-06	1.40349525803139e-06	133	tags=82%, list=47%, signal=53%	28386/102723169/28434/3500/3502/28834/28392/3501/28439/102723168/28420/28426/28467/28401/28457/28385/28473/28423/28448/28639/28410/28444/102723170/28638/28408/28449/28424/28394/28442/28445/28388/28450/28409/3514/3538/3539/3495/3493/28468/28452/3494/3507
GO:0002455	humoral immune response mediated by circulating immunoglobulin	52	-0.474425	-2.98938	4.07437483899029e-07	3.84696787123269e-06	1.69557826836805e-06	133	tags=83%, list=47%, signal=53%	28386/102723169/28434/3500/3502/28834/28392/3501/28439/102723168/28420/28426/28467/28401/28457/28385/730/28473/28423/28448/28639/28410/28444/102723170/28638/28408/28449/28424/28394/28442/28445/28388/28450/28409/3514/3538/3539/3495/3493/28468/28452/3494/3507
GO:0006956	complement activation	52	-0.475369	-2.99533	3.91866839380407e-07	3.7880461140106e-06	1.66960808758569e-06	133	tags=83%, list=47%, signal=53%	28386/102723169/28434/3500/3502/28834/28392/3501/28439/102723168/28420/28426/28467/28401/28457/28385/730/28473/28423/28448/28639/28410/28444/102723170/28638/28408/28449/28424/28394/28442/28445/28388/28450/28409/3514/3538/3539/3495/3493/28468/28452/3494/3507
GO:0006910	phagocytosis, recognition	50	-0.485012	-3.00313	1.13676540783753e-07	1.35743163406481e-06	5.98297583072384e-07	133	tags=84%, list=47%, signal=54%	28386/102723169/28434/3500/3502/28834/28392/3501/28439/102723168/28420/28426/28467/28401/28457/28385/28473/28423/28448/28639/28410/28444/102723170/28638/28408/28449/28424/28394/28442/28445/28388/28450/28409/3514/3538/3539/3495/3493/28468/28452/3494/3507
GO:0006911	phagocytosis, engulfment	50	-0.485012	-3.00313	1.13676540783753e-07	1.35743163406481e-06	5.98297583072384e-07	133	tags=84%, list=47%, signal=54%	28386/102723169/28434/3500/3502/28834/28392/3501/28439/102723168/28420/28426/28467/28401/28457/28385/28473/28423/28448/28639/28410/28444/102723170/28638/28408/28449/28424/28394/28442/28445/28388/28450/28409/3514/3538/3539/3495/3493/28468/28452/3494/3507
GO:0006958	complement activation, classical pathway	51	-0.49006	-3.06188	6.47216331311752e-08	9.53598950640593e-07	4.20305474744363e-07	133	tags=84%, list=47%, signal=54%	28386/102723169/28434/3500/3502/28834/28392/3501/28439/102723168/28420/28426/28467/28401/28457/28385/730/28473/28423/28448/28639/28410/28444/102723170/28638/28408/28449/28424/28394/28442/28445/28388/28450/28409/3514/3538/3539/3495/3493/28468/28452/3494/3507
GO:0008037	cell recognition	54	-0.487436	-3.11663	3.83473692008973e-08	5.98808919060165e-07	2.6392926170658e-07	133	tags=83%, list=47%, signal=54%	28386/102723169/28434/1236/3500/3502/28834/28392/3501/28439/102723168/28420/28426/28467/28401/28457/28385/28473/28423/28448/28639/28410/28444/102723170/28638/28408/28449/6366/28424/28394/28442/28445/28388/28450/28409/3514/3538/3539/3495/3493/28468/28452/3494/3507/6363
GO:0006959	humoral immune response	63	-0.480613	-3.18413	6.41720021731899e-09	1.53257840484207e-07	6.75494759717789e-08	133	tags=81%, list=47%, signal=55%	28386/102723169/28434/1236/3500/3502/28834/28392/3501/28439/4283/102723168/28420/28426/28467/28401/28457/28385/730/9547/28473/28912/28423/28448/28639/28410/28444/102723170/28638/28408/28449/28424/28394/28442/931/28445/28388/28450/28409/3514/3538/3539/3495/3512/3493/28468/4057/28452/3494/3507/10563
GO:0002376	immune system process	178	-0.45522	-3.40745	8.30415653864566e-10	3.74609728298904e-08	1.65111884394124e-08	210	tags=90%, list=75%, signal=62%	114770/28791/28559/10538/28633/3957/28558/28772/3932/6403/29802/28631/6402/28632/28907/28567/9452/4239/28414/2322/28870/8698/28589/921/6422/974/919/28622/28930/28875/28455/28454/28412/114836/28464/28920/5450/28942/28395/925/27240/4818/939/28876/608/7704/28396/6352/28893/2833/4222/28630/930/374403/3001/914/10462/28386/102723169/1521/28915/28773/51237/28434/1236/3500/28882/3502/28940/28834/28392/75…
GO:0006955	immune response	162	-0.456588	-3.45708	1.99475924664794e-10	1.6040824928923e-08	7.07010691707779e-09	172	tags=78%, list=61%, signal=72%	28930/28875/28455/28454/28412/114836/28464/28920/5450/28942/28395/925/27240/4818/939/28876/608/28396/6352/28893/2833/28630/930/3001/914/10462/28386/102723169/1521/28915/28773/28434/1236/3500/28882/3502/28940/28834/28392/7535/28817/90865/3501/28874/28439/26279/4283/102723168/3004/28420/28816/28426/28467/28401/28781/915/28457/28385/28941/28813/730/916/9547/28775/28823/28825/28473/28906/28912/28814/…
GO:0002250	adaptive immune response	137	-0.466375	-3.60681	1e-10	1.11859863144651e-08	4.93030249794934e-09	116	tags=61%, list=41%, signal=70%	28940/28834/28392/7535/28817/90865/3501/28874/28439/102723168/3004/28420/28816/28426/28467/28401/28781/915/28457/28385/28941/28813/730/916/28775/28823/28825/28473/28906/28912/28814/28793/28423/28299/28448/28815/28776/28943/28639/28937/28803/28826/28784/28822/28410/28908/28444/28938/102723170/28638/28408/28913/28935/28449/28778/28804/28424/28923/28394/28442/28445/28919/28796/28809/28388/28950/2845…
